# Supplementary material for: Topographic axonal projection at single-cell precision supports local retinotopy in the mouse superior colliculus
Source: Nat Commun. 2023 Nov 16;14:7418. doi: 10.1038/s41467-023-43218-x (PMC10654506; doi:10.1038/s41467-023-43218-x)
Supplement: Supplementary file 5 — Source Data File [file 41467_2023_43218_MOESM5_ESM.xlsx]

## Sheet: Figure 4a
Figure 4a
	Tiling pattern match for retinal ganglion cell (RGC) axons and superior colliculus (SC) somata.
		recording 1	recording 2	recording 3	recording 4	recording 5	recording 6	recording 7	recording 8	recording 9	recording 10	recording 11	recording 12	recording 13	recording 14	recording 15	recording 16	recording 17	recording 18	recording 19	recording 20	recording 21	recording 22	recording 23	recording 24	recording 25	recording 26	recording 27	recording 28	recording 29	recording 30	recording 31	recording 32	recording 33	recording 34	recording 35	recording 36
	RGC axons	0.818182	0.775	0.825	0.75	0.705882	0.833333	0.78125	0.833333	0.884615	0.8	0.944444	0.673913	0.909091	0.842105	0.869565	0.825	0.911111	0.923077	0.83871	0.933333	0.848485	0.958333	0.970588	0.914286	0.822222	0.875	0.789474	0.857143	0.766667	0.818182	0.761905	0.894737	0.894737	0.884615	0.8	0.780488
		recording 1	recording 2	recording 3	recording 4	recording 5	recording 6	recording 7	recording 8	recording 9	recording 10	recording 11	recording 12	recording 13	recording 14	recording 15	recording 16	recording 17	recording 18	recording 19	recording 20
	SC somata	0.808271	0.779221	0.734694	0.734531	0.888889	0.744	0.850103	0.655602	0.813008	0.697368	0.672727	0.734694	0.727273	0.766871	0.842105	0.851485	0.8	0.675	0.763359	0.864

## Sheet: Figure 4b
Figure 4b
	Tiling pattern match for RGC axons across three recordings depths.
		recording 1	recording 2	recording 3	recording 4
	120 µm	0.822222	0.857143	0.761905	0.884615
	170 µm	0.875	0.766667	0.894737	0.8
	220 µm	0.789474	0.818182	0.894737	0.780488

## Sheet: Figure 4c
Figure 4c
	Deviation between the observed and retinotopically ideal locations of the RGC axons and SC somata [µm]
		recording 1	recording 2	recording 3	recording 4	recording 5	recording 6	recording 7	recording 8	recording 9	recording 10	recording 11	recording 12	recording 13	recording 14	recording 15	recording 16	recording 17	recording 18	recording 19	recording 20	recording 21	recording 22	recording 23	recording 24	recording 25	recording 26	recording 27	recording 28	recording 29	recording 30	recording 31	recording 32	recording 33	recording 34	recording 35	recording 36
	RGC axons	19.976	16.0857	24.8116	20.4593	30.3123	102.731	39.8734	24.2576	32.4736	27.2151	19.4214	22.6855	17.553	20.9863	25.3163	32.6327	33.0774	24.674	29.0323	29.0576	25.9215	32.3202	21.5926	17.6922	28.5137	30.1603	43.7189	31.2184
		recording 1	recording 2	recording 3	recording 4	recording 5	recording 6	recording 7	recording 8	recording 9	recording 10	recording 11	recording 12	recording 13	recording 14	recording 15	recording 16	recording 17	recording 18	recording 19	recording 20
	SC somata	24.6951	29.1668	97.4501	21.7474	23.8971	30.1807	19.3989	17.6783	13.397	44.3113	17.188	39.9575	106.228	23.7476	20.5442	20.5187	19.18	41.7086	22.0302	15.3093

## Sheet: Figure 4d
Figure 4d
	Deviation between the observed and retinotopically ideal receptive field (RF) locations of the RGC axons or SC somata [degrees]
		recording 1	recording 2	recording 3	recording 4	recording 5	recording 6	recording 7	recording 8	recording 9	recording 10	recording 11	recording 12	recording 13	recording 14	recording 15	recording 16	recording 17	recording 18	recording 19	recording 20	recording 21	recording 22	recording 23	recording 24	recording 25	recording 26	recording 27	recording 28	recording 29	recording 30	recording 31	recording 32	recording 33	recording 34	recording 35	recording 36
	RGC axons	1.28343	1.26282	1.61933	1.20033	1.99305	4.14572	3.54547	1.75499	2.67235	1.9285	1.37643	1.59583	1.50095	1.72863	1.85935	1.85896	2.17713	1.66097	2.31154	1.97518	1.62443	1.9191	1.60577	1.01405	1.60341	2.02084	2.9537	2.34489	2.07464	1.79715	1.62	2.53632	2.4803	2.01136	1.71707	2.26537
		recording 1	recording 2	recording 3	recording 4	recording 5	recording 6	recording 7	recording 8	recording 9	recording 10	recording 11	recording 12	recording 13	recording 14	recording 15	recording 16	recording 17	recording 18	recording 19	recording 20
	SC somata	1.71791	2.22678	7.25001	1.56996	1.6631	2.07087	1.80918	2.47187	0.888659	1.07417	1.84565	1.23647	2.63137	1.85414	1.71833	1.83791	1.76105	2.54481	1.67055	1.42608

## Sheet: Figure 5d
Figure 5d
	Correspondence of the triangulation edges between simulated RGC RF and axon tiling patterns at different projection jitter levels
	jitter level σ [µm]	0.01	0.02	0.03	0.04	0.05	0.06	0.07	0.08	0.09	0.1	0.11	0.12	0.13	0.14	0.15	0.16	0.17	0.18	0.19	0.2	0.21	0.22	0.23	0.24	0.25	0.26	0.27	0.28	0.29	0.3	0.31	0.32	0.33	0.34	0.35	0.36	0.37	0.38	0.39	0.4	0.41	0.42	0.43	0.44	0.45	0.46	0.47	0.48
	trial 1	1	1	1	1	0.987288	0.995745	0.991525	0.995763	0.991525	0.981053	0.987288	0.978903	0.997886	0.95966	0.974576	0.943158	0.962025	0.947146	0.911017	0.904459	0.907173	0.911017	0.905263	0.900634	0.890756	0.848101	0.875789	0.878981	0.807611	0.810924	0.828753	0.768577	0.760504	0.772152	0.698947	0.791579	0.754717	0.736842	0.635789	0.698947	0.682105	0.669474	0.652632	0.710359	0.691824	0.676471	0.644351	0.638655
	trial 2	1	1	1	1	0.995763	0.995763	0.993631	0.993631	1	0.989384	0.983122	0.993658	0.974684	0.957806	0.972516	0.945148	0.938429	0.930526	0.921776	0.881857	0.911392	0.896406	0.894515	0.88	0.833684	0.849894	0.801688	0.831224	0.913684	0.84322	0.833684	0.78481	0.815126	0.742138	0.737945	0.743697	0.773109	0.662474	0.736842	0.682203	0.728421	0.676533	0.644351	0.735294	0.658228	0.634454	0.628692	0.672269
	trial 3	1	1	1	0.997877	0.993631	0.993631	0.995745	0.993631	0.995763	0.987234	0.993658	0.985138	0.968288	0.962025	0.942675	0.985263	0.934183	0.942675	0.940928	0.892632	0.887949	0.888421	0.896406	0.900634	0.885593	0.858351	0.90566	0.833684	0.836134	0.834043	0.797468	0.770526	0.771488	0.752101	0.806723	0.789916	0.7173	0.715481	0.687631	0.742616	0.71308	0.659664	0.684874	0.679325	0.615063	0.628692	0.641509	0.694561
	trial 4	1	1	1	1	0.993658	0.991525	0.995763	0.989429	0.997877	0.987342	0.985138	0.983051	0.968288	0.972516	0.964059	0.957447	0.963907	0.894068	0.974576	0.934461	0.896406	0.898305	0.908705	0.883721	0.855932	0.874735	0.806794	0.807611	0.841438	0.850526	0.775681	0.762712	0.72766	0.779661	0.765328	0.668076	0.691824	0.718487	0.697674	0.675105	0.711579	0.669492	0.64557	0.632911	0.638478	0.614737	0.659664	0.604651
	trial 5	1	1	0.997886	0.995763	0.995763	0.995763	0.995763	0.991525	0.987288	0.997877	0.983122	0.983051	0.980892	0.970339	0.964059	0.985201	0.940678	0.944915	0.923729	0.935897	0.898734	0.911017	0.902954	0.883227	0.862579	0.816842	0.824524	0.913684	0.801688	0.849894	0.761099	0.782241	0.718487	0.767932	0.776371	0.725738	0.75	0.739958	0.705882	0.72956	0.700422	0.677895	0.64557	0.676533	0.638655	0.628692	0.647059	0.609244
	trial 6	1	1	1	1	0.993631	0.993631	0.991489	0.991489	0.997886	0.983051	0.989429	0.991525	0.968288	0.970339	0.964211	0.972516	0.945378	0.942675	0.949153	0.944915	0.92569	0.909091	0.866808	0.864979	0.846316	0.907173	0.846316	0.875789	0.863158	0.811839	0.759494	0.760504	0.822785	0.773109	0.753684	0.745763	0.741053	0.675052	0.741053	0.684989	0.697479	0.691983	0.643006	0.696017	0.658281	0.64135	0.638655	0.589958
	trial 7	1	1	0.995763	1	0.997877	1	0.991525	0.991525	0.993658	0.978814	0.976744	0.985138	0.976546	0.955603	0.976744	0.970339	0.96	0.924051	0.944681	0.923729	0.942675	0.921776	0.926004	0.886076	0.884211	0.860759	0.892178	0.851064	0.837895	0.838574	0.844538	0.776371	0.804211	0.731092	0.753684	0.783158	0.724211	0.741525	0.691824	0.729958	0.738397	0.669474	0.689218	0.672304	0.644211	0.585774	0.642857	0.631579
	trial 8	1	1	1	1	0.995763	1	1	0.993631	0.995781	0.993658	0.978814	0.985263	0.961864	0.957806	0.980973	0.965957	0.968153	0.972632	0.929936	0.900634	0.947368	0.926004	0.871036	0.865672	0.902954	0.877637	0.846316	0.85654	0.828753	0.785714	0.827004	0.764331	0.778947	0.72956	0.732632	0.728421	0.696203	0.735729	0.710359	0.67364	0.708595	0.651163	0.729958	0.632911	0.702929	0.646934	0.647059	0.616034
	trial 9	1	1	1	0.995763	0.997877	0.997877	0.991525	0.98081	0.993658	0.978903	0.976645	0.993631	0.982979	0.978903	0.953586	0.96	0.966102	0.947146	0.93617	0.962025	0.917548	0.917197	0.915254	0.873418	0.875789	0.858351	0.881356	0.816842	0.827004	0.805907	0.815126	0.822785	0.798319	0.762105	0.7173	0.753684	0.694915	0.746835	0.710359	0.710084	0.704641	0.698947	0.659664	0.680761	0.661053	0.656842	0.614407	0.619247
	trial 10	1	1	0.995763	0.995763	1	1	0.995763	0.997886	0.993658	0.997877	0.980892	0.980973	0.978632	0.987288	0.993631	0.968288	0.934461	0.948936	0.932489	0.949153	0.902542	0.951168	0.870488	0.894515	0.909091	0.849257	0.854737	0.801688	0.821053	0.783898	0.778947	0.773109	0.754237	0.8	0.686316	0.761702	0.712788	0.704641	0.686441	0.693277	0.652632	0.652542	0.7	0.613445	0.677895	0.637131	0.694561	0.637317
	trial 11	1	1	0.995763	0.997877	0.993631	1	0.989429	0.995763	0.991525	0.974576	0.976645	0.993631	0.968153	0.968288	0.972516	0.982979	0.962025	0.957447	0.965957	0.926004	0.95339	0.912951	0.862579	0.834746	0.860759	0.810924	0.902542	0.864979	0.821053	0.763713	0.823529	0.801688	0.751055	0.718816	0.728421	0.735294	0.753684	0.684874	0.680672	0.694737	0.679245	0.677895	0.672304	0.680761	0.599156	0.666667	0.614737	0.652542
	trial 12	1	1	1	0.997877	0.995763	0.997877	1	0.98081	0.978814	0.983122	0.978723	0.987342	0.976744	0.983051	0.955603	0.927966	0.949153	0.917197	0.970464	0.95339	0.893617	0.936709	0.889831	0.934461	0.833684	0.839662	0.862579	0.858351	0.825263	0.805907	0.747899	0.81761	0.7431	0.721519	0.737945	0.767932	0.762105	0.696203	0.712788	0.763713	0.705882	0.659708	0.613445	0.662447	0.638655	0.637131	0.628692	0.648536
	trial 13	1	0.995763	1	0.995763	1	0.995763	0.997877	1	0.991489	0.982979	0.989384	0.945148	0.980892	0.959831	0.966245	0.947368	0.95339	0.942918	0.944915	0.92569	0.936441	0.852321	0.879493	0.905263	0.841438	0.879493	0.847458	0.849894	0.793249	0.809224	0.810127	0.827731	0.773784	0.723044	0.763103	0.791579	0.701681	0.701681	0.698947	0.711579	0.705882	0.638478	0.714588	0.60084	0.634249	0.645702	0.661017	0.62605
	trial 14	1	1	0.997886	1	1	0.995763	1	0.993631	0.995763	0.989384	0.989339	0.976744	0.974576	0.980892	0.972516	0.989429	0.964059	0.923729	0.95339	0.929936	0.877637	0.907173	0.896406	0.903361	0.860759	0.854737	0.843882	0.805085	0.817797	0.84696	0.837209	0.830508	0.829474	0.762105	0.721174	0.738397	0.72956	0.750524	0.670886	0.698947	0.614737	0.691983	0.658281	0.753684	0.736842	0.592437	0.670886	0.64135
	trial 15	1	1	1	0.997877	0.997877	0.989384	0.991525	0.993658	0.991525	0.980892	0.978814	0.993631	0.946921	0.968288	0.970339	0.943158	0.95339	0.930526	0.942918	0.915254	0.873418	0.950959	0.910638	0.90678	0.890295	0.862579	0.852321	0.85654	0.854737	0.824524	0.812632	0.772152	0.809322	0.702128	0.778013	0.680761	0.757895	0.707627	0.707368	0.693277	0.680761	0.705882	0.662474	0.610526	0.649789	0.642857	0.652632	0.662474
	trial 16	1	1	1	1	0.997886	0.991525	1	0.997877	0.995763	0.987288	0.980973	0.980973	0.980892	0.957627	0.945148	0.957627	0.947146	0.933902	0.927966	0.892178	0.949153	0.926004	0.909474	0.882353	0.864979	0.85654	0.83682	0.807611	0.812632	0.828753	0.766316	0.750524	0.721174	0.797468	0.734177	0.78903	0.722689	0.774737	0.694737	0.646934	0.689218	0.658228	0.704641	0.656842	0.679325	0.613445	0.64557	0.690526
	trial 17	1	1	1	1	0.995763	0.995763	0.993631	0.995763	0.976744	0.989339	0.962025	0.963907	0.989384	0.964211	0.976645	0.955414	0.940426	0.915612	0.966245	0.903361	0.919492	0.88	0.883721	0.911392	0.919831	0.859539	0.783158	0.810924	0.780591	0.826271	0.780591	0.731501	0.790698	0.771186	0.741525	0.791579	0.670886	0.691983	0.758475	0.7173	0.628692	0.662447	0.682105	0.670886	0.644211	0.686316	0.582809	0.666667
	trial 18	1	0.995763	0.993631	0.997877	1	0.989429	0.991489	0.991525	0.978814	0.987288	0.989429	0.989429	0.963907	0.976744	0.95339	0.964059	0.953586	0.951168	0.930233	0.905263	0.889831	0.932489	0.896406	0.877119	0.908705	0.801688	0.831224	0.85654	0.830189	0.805907	0.831224	0.758475	0.773109	0.789916	0.700422	0.7173	0.705882	0.770526	0.75	0.762105	0.72	0.628692	0.665263	0.676471	0.64	0.607595	0.602105	0.658281
	trial 19	1	1	0.997877	1	0.995763	0.997877	0.991525	0.995763	0.993658	0.995745	0.978814	0.989384	0.974576	0.970339	0.959488	0.951168	0.942918	0.957806	0.889831	0.877637	0.911017	0.940678	0.871579	0.863732	0.882353	0.852321	0.818565	0.888889	0.866808	0.812632	0.854737	0.770526	0.877637	0.782241	0.786469	0.762105	0.696017	0.763713	0.774737	0.662447	0.662474	0.693277	0.651261	0.654088	0.621849	0.627615	0.638655	0.654088
	trial 20	1	1	1	0.997886	0.997877	0.991453	0.993631	0.997886	0.989384	0.983051	0.987342	0.987234	0.968421	0.985138	0.968288	0.970339	0.949153	0.914894	0.919492	0.917548	0.900634	0.889831	0.88	0.879493	0.869198	0.829474	0.816842	0.775424	0.789809	0.795789	0.789916	0.786469	0.800839	0.762105	0.740586	0.731092	0.739496	0.721174	0.72	0.725738	0.706131	0.721519	0.682105	0.710084	0.631579	0.62605	0.641509	0.673684
	trial 21	1	1	1	0.995763	1	0.993658	1	0.989429	0.991525	0.993658	0.985263	0.966102	0.985201	0.968288	0.934737	0.936709	0.940678	0.955603	0.947368	0.938429	0.92827	0.886076	0.871036	0.852878	0.887949	0.836134	0.824524	0.829787	0.805907	0.824524	0.803383	0.78481	0.806794	0.707627	0.756871	0.72	0.718487	0.709812	0.7173	0.675105	0.614737	0.742616	0.679406	0.684874	0.617647	0.666667	0.634249	0.597895
	trial 22	1	1	0.995763	0.993631	0.995781	0.989429	0.993631	0.989429	0.995763	0.982979	0.980892	0.976744	0.974684	0.957627	0.951168	0.957627	0.955603	0.970464	0.938429	0.908316	0.926316	0.909091	0.919492	0.879493	0.841438	0.888421	0.81104	0.849894	0.852941	0.817021	0.743697	0.804211	0.777311	0.769556	0.739958	0.679325	0.728814	0.745263	0.710359	0.676533	0.766316	0.696017	0.662474	0.687631	0.648421	0.642706	0.64557	0.603774
	trial 23	1	1	1	0.997877	0.993631	0.993631	0.993658	0.997886	0.993658	0.974576	0.993658	0.989474	0.976744	0.985201	0.978814	0.959831	0.976645	0.951579	0.945148	0.953586	0.909091	0.890756	0.898305	0.858947	0.883721	0.862579	0.851064	0.849894	0.837895	0.693446	0.809224	0.739958	0.766316	0.805907	0.737945	0.737288	0.691824	0.723044	0.724211	0.701681	0.749474	0.64557	0.641509	0.663866	0.689076	0.684874	0.554622	0.704641
	trial 24	1	1	1	0.997877	0.991525	0.997877	0.995763	0.997886	0.993631	0.989429	0.976744	0.953782	0.991525	0.961702	0.968153	0.974468	0.972399	0.964211	0.927966	0.921776	0.917895	0.927966	0.919492	0.852941	0.834746	0.870488	0.837895	0.841438	0.778947	0.792373	0.78826	0.794926	0.78903	0.762105	0.707627	0.684874	0.680672	0.732632	0.725738	0.749474	0.709812	0.673684	0.613445	0.718487	0.655462	0.683544	0.596639	0.62605
	trial 25	1	0.997877	1	0.997877	0.997877	0.995745	0.997886	1	0.987288	0.983051	0.989429	0.976744	0.970339	0.974576	0.974684	0.957806	0.949367	0.962025	0.934461	0.883227	0.875264	0.873418	0.919831	0.912951	0.915612	0.826271	0.828753	0.85654	0.816068	0.792453	0.858351	0.800847	0.746835	0.807611	0.738854	0.704641	0.732632	0.731501	0.701681	0.708861	0.680672	0.735729	0.727273	0.677895	0.638655	0.666667	0.591966	0.610526
	trial 26	1	1	1	0.997877	0.997886	0.995763	0.991525	0.991525	0.991525	0.980892	1	0.980973	0.985138	0.974576	0.962025	0.951374	0.940678	0.908705	0.90678	0.902954	0.926316	0.927966	0.940928	0.894068	0.849894	0.861996	0.875264	0.875789	0.839662	0.805085	0.78903	0.804211	0.765328	0.799154	0.746331	0.770526	0.700422	0.707368	0.689076	0.677895	0.700422	0.666667	0.694737	0.645702	0.658281	0.565401	0.676533	0.548523
	trial 27	1	0.997886	0.997877	1	0.995745	0.995763	0.987288	1	0.987342	0.991525	0.980973	0.991525	0.980892	0.970464	0.951374	0.959831	0.940928	0.964059	0.902954	0.940928	0.938689	0.878981	0.871579	0.890295	0.879493	0.845666	0.824524	0.825263	0.848101	0.828753	0.843882	0.820296	0.71308	0.762712	0.718816	0.798301	0.72	0.698947	0.750524	0.7173	0.724576	0.656842	0.690526	0.654008	0.593684	0.704641	0.620545	0.703158
	trial 28	1	1	1	1	0.993631	0.995763	0.991525	0.995781	0.995763	0.972516	0.983051	0.985201	0.976645	0.959488	0.963753	0.921776	0.923404	0.932203	0.911017	0.873418	0.900212	0.910638	0.877119	0.813559	0.866808	0.849257	0.794926	0.794055	0.762712	0.778947	0.783898	0.778013	0.724211	0.767932	0.772152	0.742616	0.827731	0.711579	0.70339	0.700422	0.677895	0.669474	0.67364	0.665263	0.635789	0.628931	0.628931	0.566038
	trial 29	1	1	1	0.997877	0.997886	1	0.991525	0.997877	0.989384	0.991489	0.985138	0.983051	0.978814	0.957806	0.968153	0.974576	0.949153	0.945148	0.957627	0.932489	0.909091	0.907173	0.917548	0.881857	0.904863	0.909091	0.827004	0.852321	0.838983	0.846316	0.776371	0.809322	0.780591	0.750524	0.720339	0.752101	0.687764	0.749474	0.767932	0.633124	0.708861	0.641509	0.675052	0.686316	0.637317	0.605042	0.704883	0.612159
	trial 30	1	1	1	1	0.995763	0.991525	0.997877	0.993631	0.991525	0.987288	0.991525	0.970339	0.978814	0.982979	0.976546	0.95339	0.942918	0.955789	0.908705	0.921776	0.898305	0.904459	0.888421	0.900212	0.838574	0.902542	0.812632	0.85654	0.852321	0.836134	0.813559	0.78481	0.751055	0.751055	0.768908	0.746835	0.677966	0.708595	0.711579	0.704403	0.689076	0.682105	0.661017	0.603376	0.670886	0.659664	0.590717	0.639831
	trial 31	1	1	0.997877	0.997877	1	0.995763	1	0.997886	0.993658	0.976645	0.987288	0.978814	0.974576	0.959831	0.972516	0.938947	0.940678	0.921776	0.947146	0.942918	0.895966	0.913319	0.919492	0.851695	0.871579	0.886076	0.847458	0.857749	0.778013	0.771488	0.752643	0.790698	0.789916	0.795789	0.773109	0.745263	0.742138	0.696203	0.708861	0.67086	0.663866	0.665263	0.711579	0.684874	0.659664	0.624738	0.656904	0.645702
	trial 32	1	1	0.995763	1	0.995763	1	0.997886	0.993658	0.989339	0.978723	0.974684	0.980892	0.966245	0.968153	0.968288	0.915254	0.964059	0.923729	0.974576	0.947146	0.90678	0.902954	0.890295	0.883227	0.876596	0.898734	0.791579	0.879493	0.793249	0.786469	0.794926	0.779661	0.783158	0.783158	0.778013	0.732632	0.783158	0.760504	0.668076	0.675105	0.72	0.690377	0.665272	0.672269	0.627368	0.621849	0.691824	0.579281
	trial 33	1	1	1	0.995763	1	0.995763	0.995781	0.995781	0.983122	0.989384	0.987288	0.976645	0.978903	0.978814	0.955603	0.953586	0.921776	0.940678	0.948936	0.904863	0.904863	0.902954	0.902128	0.900634	0.88	0.837209	0.839662	0.844538	0.830508	0.805907	0.808421	0.771186	0.738397	0.738854	0.802521	0.752643	0.683544	0.672269	0.690526	0.719149	0.633124	0.633124	0.731501	0.634454	0.663883	0.572632	0.599581	0.651261
	trial 34	1	0.995763	1	1	0.995763	0.997877	1	0.993631	0.985138	0.985201	0.989384	0.985138	0.968153	0.972399	0.980973	0.936709	0.953586	0.944915	0.894515	0.963907	0.930233	0.89172	0.894068	0.913684	0.866808	0.878981	0.873418	0.857741	0.831224	0.786469	0.770526	0.783158	0.749474	0.721519	0.697479	0.76569	0.738397	0.733753	0.646934	0.726891	0.747899	0.690526	0.676533	0.683544	0.60084	0.627368	0.624473	0.679245
	trial 35	1	1	1	0.997877	1	0.993658	0.997877	0.987342	0.989429	0.997877	0.987288	0.985201	0.989384	0.974684	0.957447	0.961864	0.955603	0.909091	0.951374	0.932203	0.877119	0.894515	0.921776	0.923729	0.837895	0.828753	0.87234	0.84696	0.847458	0.794055	0.845666	0.801688	0.749474	0.757895	0.764331	0.779661	0.688935	0.707368	0.624473	0.656904	0.676533	0.708861	0.711864	0.676471	0.637317	0.644351	0.599156	0.619958
	trial 36	1	1	0.995763	0.997877	0.993658	0.993658	1	0.987234	0.989429	0.993631	0.989384	0.976645	0.987342	0.970339	0.936441	0.930233	0.943158	0.932489	0.944915	0.942918	0.936441	0.890295	0.930233	0.860759	0.898734	0.877119	0.876596	0.840764	0.803383	0.831224	0.78903	0.739496	0.78903	0.766949	0.831224	0.745763	0.746331	0.689218	0.707368	0.672269	0.645702	0.676471	0.680672	0.644211	0.64	0.605042	0.621849	0.64557
	trial 37	1	1	1	1	0.991525	0.991525	0.991525	0.997886	0.991489	0.993658	0.980892	0.982906	0.972399	0.95339	0.968288	0.972399	0.938429	0.931915	0.923729	0.934461	0.919149	0.869936	0.906383	0.936709	0.887949	0.848739	0.819533	0.86383	0.838983	0.841438	0.864979	0.830508	0.746331	0.731501	0.755274	0.677895	0.720339	0.768908	0.682105	0.679245	0.679406	0.673684	0.736842	0.620253	0.67364	0.564211	0.654088	0.591195
	trial 38	1	1	1	0.995763	0.997886	0.997886	0.993658	0.989384	0.985201	0.987288	0.976645	0.985201	0.978814	0.985201	0.955603	0.962025	0.961702	0.95966	0.959831	0.944915	0.919492	0.890295	0.898734	0.915612	0.89172	0.828753	0.850526	0.865546	0.819533	0.760504	0.814346	0.764706	0.736842	0.757895	0.715789	0.7173	0.711579	0.744681	0.710359	0.683544	0.65272	0.682008	0.726891	0.649895	0.598726	0.606316	0.648421	0.648421
	trial 39	1	1	1	0.997877	0.997886	0.995763	1	0.993658	0.989429	0.989429	0.985201	0.987288	0.970339	0.976744	0.968421	0.949153	0.972516	0.924051	0.931915	0.926316	0.864979	0.904863	0.875264	0.904863	0.909091	0.762105	0.871579	0.838983	0.836134	0.825263	0.790698	0.801688	0.780591	0.761099	0.734177	0.724576	0.758475	0.715789	0.721519	0.635983	0.64	0.628692	0.645702	0.694737	0.686192	0.652632	0.677895	0.605042
	trial 40	1	1	0.997877	1	0.997877	0.997886	0.995763	0.976645	0.991489	0.989339	0.976546	0.978903	0.974576	0.966245	0.95339	0.949153	0.921776	0.917548	0.963907	0.942675	0.936441	0.909474	0.840764	0.885593	0.848101	0.85654	0.854737	0.799154	0.799154	0.797468	0.831224	0.806794	0.724211	0.773784	0.795789	0.734177	0.720339	0.766949	0.738397	0.680761	0.680761	0.672269	0.698745	0.718816	0.690377	0.673684	0.635789	0.602105
	trial 41	1	0.997877	1	1	0.997886	0.997877	0.993631	0.980973	0.985138	1	0.974359	0.96	0.970339	0.974576	0.983122	0.959831	0.95339	0.942675	0.946921	0.94958	0.921776	0.881356	0.834746	0.902542	0.829474	0.892178	0.807611	0.820296	0.827004	0.794118	0.824524	0.745263	0.788136	0.810127	0.774737	0.698947	0.778947	0.712788	0.739496	0.687898	0.735294	0.635789	0.623158	0.662474	0.60084	0.60251	0.595388	0.644211
	trial 42	1	1	1	0.997877	0.995745	0.995745	0.995745	0.968153	0.993658	0.985201	0.985138	0.993631	0.978903	0.970339	0.966102	0.959831	0.95339	0.949153	0.932203	0.892178	0.951168	0.852321	0.926004	0.867368	0.877637	0.851695	0.842105	0.881857	0.760504	0.824524	0.810127	0.756871	0.760504	0.748414	0.734177	0.694737	0.742138	0.714588	0.773784	0.718816	0.764706	0.661017	0.64557	0.649789	0.649789	0.70021	0.65272	0.596639
	trial 43	1	1	0.997877	0.997886	0.995763	0.993631	0.997877	0.987234	0.987234	0.993631	0.985201	0.978814	0.970339	0.95339	0.957806	0.974684	0.965957	0.970464	0.949367	0.930233	0.944915	0.859574	0.857749	0.855932	0.905263	0.831224	0.841438	0.822785	0.778723	0.812632	0.777311	0.821053	0.805085	0.697479	0.760504	0.753684	0.690526	0.711579	0.701903	0.654088	0.707368	0.704883	0.687631	0.658228	0.635789	0.661053	0.609244	0.670886
	trial 44	1	1	1	0.995763	0.997886	1	0.993658	0.997877	0.995763	0.985138	0.989429	0.987288	0.978723	0.983051	0.95966	0.968288	0.953191	0.974576	0.922105	0.928571	0.898305	0.938689	0.877119	0.877637	0.877119	0.870488	0.828753	0.854123	0.837895	0.848101	0.837895	0.807611	0.751055	0.801688	0.735729	0.721519	0.701903	0.728421	0.687764	0.715789	0.658281	0.701681	0.670886	0.624473	0.628931	0.665254	0.652542	0.669474
	trial 45	1	1	0.995763	0.997877	1	0.997877	0.995763	0.995763	0.985201	0.983051	0.972516	0.995763	0.980973	0.974684	0.976645	0.968017	0.949153	0.947146	0.915612	0.936709	0.919831	0.881857	0.904863	0.919492	0.837895	0.881356	0.862579	0.883721	0.867368	0.858947	0.776371	0.834746	0.816842	0.751055	0.796646	0.754717	0.737288	0.7173	0.731092	0.675105	0.686316	0.641509	0.652632	0.710084	0.705882	0.648421	0.609244	0.599156
	trial 46	1	1	1	1	0.997886	0.993631	1	0.991489	0.997877	0.993658	0.987179	0.987288	0.983051	0.976645	0.970213	0.959831	0.940928	0.953586	0.880851	0.944915	0.912951	0.904459	0.854123	0.845666	0.872881	0.849894	0.85654	0.849257	0.85654	0.780591	0.816068	0.815126	0.756303	0.804211	0.813417	0.759494	0.780591	0.707113	0.638478	0.679325	0.661053	0.697674	0.668067	0.694737	0.668067	0.624473	0.672269	0.672269
	trial 47	1	0.997877	1	1	1	1	0.989429	0.989429	0.991561	0.983051	0.981053	0.980973	0.983122	0.970339	0.957627	0.972632	0.938429	0.919831	0.930233	0.947146	0.917895	0.911017	0.84322	0.860169	0.871579	0.883227	0.774468	0.837209	0.839662	0.801688	0.775681	0.699153	0.78481	0.816068	0.750524	0.731501	0.662474	0.733051	0.703158	0.684874	0.670886	0.683544	0.628931	0.689076	0.666667	0.662474	0.632911	0.593684
	trial 48	1	1	1	0.997886	0.997886	0.997877	0.993631	0.995763	0.993631	0.991525	0.991525	0.976645	0.970339	0.970339	0.968288	0.968421	0.938689	0.959831	0.932489	0.932203	0.896842	0.895966	0.911017	0.838983	0.86383	0.839662	0.842105	0.837209	0.832981	0.852321	0.814346	0.807611	0.746835	0.736842	0.800847	0.703158	0.783158	0.708861	0.705882	0.701681	0.641509	0.684874	0.672269	0.675159	0.642706	0.645702	0.599581	0.586498
	trial 49	1	1	0.995763	1	0.995763	1	0.997877	0.993631	0.989384	0.978814	0.983051	0.997886	0.980973	0.957627	0.951168	0.962025	0.940678	0.940678	0.962025	0.92827	0.869198	0.915612	0.894068	0.867368	0.898734	0.854123	0.871036	0.841438	0.848101	0.767296	0.804211	0.738397	0.854123	0.722689	0.765328	0.792453	0.729958	0.752101	0.706383	0.70339	0.648421	0.70021	0.752101	0.662447	0.644211	0.658281	0.628931	0.665254
	trial 50	1	0.995763	1	0.993631	1	0.993658	0.987288	0.997886	0.995763	0.995763	0.989429	0.987288	0.978814	0.970464	0.970339	0.95339	0.947146	0.940678	0.951374	0.936975	0.878151	0.894068	0.907563	0.864979	0.839662	0.883721	0.843882	0.826271	0.795789	0.765328	0.844538	0.843882	0.754717	0.749474	0.801688	0.758475	0.735294	0.731092	0.670913	0.724211	0.68476	0.697674	0.700422	0.649895	0.721868	0.617647	0.675105	0.607595
	trial 51	1	1	1	0.993631	0.995763	0.993658	0.993631	0.997886	0.989384	0.987288	0.978814	0.982979	0.989384	0.972516	0.959831	0.951168	0.955414	0.964211	0.92569	0.943158	0.942918	0.926004	0.877637	0.900634	0.866242	0.823529	0.818565	0.869748	0.802521	0.781513	0.738397	0.774737	0.767932	0.755274	0.72956	0.725738	0.703158	0.714588	0.788136	0.698745	0.716102	0.672269	0.693277	0.683438	0.638655	0.613445	0.620545	0.617647
	trial 52	1	1	1	0.993631	0.995763	0.997877	0.991525	0.993631	0.995745	0.995763	0.991489	0.989384	0.985201	0.966245	0.940426	0.942918	0.944915	0.943158	0.935897	0.938166	0.866808	0.894515	0.88	0.892178	0.849894	0.875789	0.852321	0.790698	0.860169	0.820296	0.864979	0.789916	0.766316	0.8	0.735294	0.810924	0.753684	0.763713	0.666667	0.766316	0.684874	0.673684	0.715789	0.64	0.616352	0.603774	0.67364	0.618947
	trial 53	1	1	1	1	1	0.995763	0.995763	0.997886	0.995763	0.997886	0.991525	0.983051	0.980892	0.961864	0.978814	0.987342	0.970339	0.951168	0.913319	0.921776	0.92437	0.866808	0.868644	0.884211	0.877119	0.846809	0.81104	0.818565	0.832981	0.823529	0.849894	0.780591	0.736842	0.7173	0.774737	0.680761	0.736402	0.736842	0.710084	0.721519	0.700637	0.711579	0.668067	0.617647	0.618947	0.644211	0.658228	0.616034
	trial 54	1	1	1	0.997877	0.995763	0.995763	0.989384	1	0.976744	0.993631	0.995763	0.980892	0.989429	0.972399	0.974576	0.95966	0.938429	0.947146	0.940678	0.929638	0.938689	0.885593	0.869198	0.902954	0.838983	0.880851	0.858351	0.842105	0.830508	0.808421	0.78481	0.768908	0.746835	0.774468	0.810127	0.722689	0.683438	0.721519	0.704403	0.668085	0.658228	0.695096	0.691983	0.646934	0.558824	0.707368	0.628692	0.632911
	trial 55	1	1	1	1	0.995763	0.995763	0.989429	0.991561	0.995745	0.987288	0.980973	0.987288	0.974576	0.983122	0.944915	0.955603	0.961864	0.942918	0.940928	0.890295	0.900212	0.90678	0.884211	0.854123	0.858351	0.864979	0.827004	0.815287	0.790698	0.771488	0.780591	0.753684	0.753684	0.767932	0.795789	0.7173	0.71308	0.637131	0.705882	0.672269	0.761506	0.673684	0.651261	0.668067	0.605042	0.627368	0.642857	0.630252
	trial 56	1	0.997886	1	0.997877	0.993631	0.997886	1	0.991489	0.991489	0.989384	0.985201	0.987288	0.972632	0.980892	0.940426	0.953586	0.955414	0.96	0.927966	0.898734	0.919492	0.930526	0.896406	0.881857	0.843882	0.838983	0.847458	0.822785	0.783158	0.877637	0.797468	0.776371	0.816068	0.775	0.848101	0.772152	0.680672	0.726891	0.698947	0.735294	0.651261	0.684989	0.663866	0.677895	0.605042	0.620253	0.599156	0.673684
	trial 57	1	0.997877	0.997877	0.997877	1	0.995763	0.997877	0.991525	0.995763	0.974576	0.976645	0.993658	0.978814	0.927966	0.964059	0.970464	0.953586	0.949153	0.966245	0.919492	0.90678	0.890295	0.923729	0.887949	0.905263	0.866808	0.85654	0.913319	0.827292	0.78903	0.810924	0.714588	0.771186	0.741053	0.708861	0.746835	0.78481	0.807611	0.7173	0.731092	0.697479	0.696017	0.658228	0.737945	0.642857	0.615063	0.634656	0.603774
	trial 58	1	1	1	0.997886	0.995763	0.997886	0.995763	0.997886	1	0.987342	0.989384	0.989384	0.957627	0.953586	0.968153	0.966245	0.951374	0.930233	0.919492	0.883227	0.903361	0.885593	0.898305	0.865546	0.854123	0.854737	0.841438	0.823779	0.808421	0.858947	0.828025	0.748414	0.78481	0.791579	0.72	0.738397	0.725367	0.725367	0.752101	0.759494	0.718816	0.711579	0.638655	0.676471	0.689218	0.617647	0.694737	0.606316
	trial 59	1	1	0.997877	0.997877	1	0.991525	0.995763	0.997886	0.987288	0.983051	0.978814	0.961702	0.972281	0.980892	0.976744	0.955603	0.966245	0.968153	0.936709	0.921776	0.932489	0.883227	0.88	0.934461	0.834043	0.828753	0.823529	0.812632	0.846316	0.785563	0.803383	0.820296	0.729958	0.738397	0.749474	0.763103	0.735729	0.760085	0.656842	0.70021	0.658281	0.690377	0.631799	0.677824	0.607595	0.655462	0.669474	0.624738
	trial 60	1	1	0.997877	1	0.995763	0.991561	1	0.987288	0.987342	0.993658	0.995763	0.987288	0.985138	0.983051	0.970213	0.957806	0.95966	0.898305	0.955414	0.915612	0.898305	0.909091	0.914894	0.864979	0.860759	0.860759	0.842105	0.846316	0.773784	0.827004	0.772152	0.756303	0.797468	0.789809	0.722689	0.708861	0.7173	0.745263	0.696203	0.658281	0.714286	0.632911	0.658228	0.621849	0.683544	0.604651	0.656842	0.590717
	trial 61	1	1	1	1	0.995763	0.993631	0.995763	0.997877	0.987342	0.993658	0.968153	0.985201	0.978723	0.961538	0.961864	0.953191	0.949367	0.95966	0.957627	0.904459	0.862579	0.917548	0.889831	0.874735	0.861345	0.872881	0.839662	0.843882	0.812632	0.814346	0.815126	0.756303	0.812632	0.737945	0.690526	0.689218	0.701681	0.697674	0.675105	0.687764	0.721519	0.617647	0.669474	0.659619	0.645702	0.581053	0.610526	0.565401
	trial 62	1	1	0.997877	1	0.997877	0.993631	0.993658	0.997877	0.978723	0.987234	0.983051	0.978814	0.974576	0.970339	0.974684	0.959831	0.95339	0.968421	0.961864	0.926004	0.922105	0.828753	0.915254	0.898734	0.854123	0.837895	0.847458	0.854123	0.781513	0.773784	0.810924	0.72	0.742616	0.782241	0.805085	0.737288	0.697479	0.734177	0.749474	0.637317	0.672269	0.630252	0.679245	0.714286	0.686316	0.67364	0.687631	0.610526
	trial 63	1	1	1	0.993631	0.995763	0.997886	0.995763	0.995763	0.989474	0.991525	0.987288	0.974576	0.976744	0.963907	0.974576	0.966387	0.957447	0.959831	0.923729	0.911017	0.919492	0.948936	0.857143	0.864407	0.885593	0.851695	0.886076	0.849894	0.824524	0.770526	0.761099	0.794055	0.738397	0.786469	0.769874	0.721519	0.711579	0.659619	0.697479	0.724211	0.64135	0.718816	0.726891	0.67086	0.682105	0.673684	0.661088	0.624738
	trial 64	1	0.995763	1	1	0.995763	1	1	0.991525	0.985138	0.987288	0.985201	0.974576	0.970213	0.951374	0.972399	0.957627	0.957806	0.896842	0.900634	0.901053	0.909091	0.924051	0.921444	0.863158	0.858947	0.871579	0.842767	0.801688	0.863732	0.725738	0.797468	0.790698	0.805907	0.768908	0.755274	0.790698	0.731501	0.727273	0.656842	0.736842	0.711864	0.670886	0.715789	0.696017	0.697674	0.616034	0.662447	0.611814
	trial 65	1	1	1	0.995763	1	1	0.991525	0.983051	0.991525	0.978814	0.980892	0.993658	0.974576	0.972399	0.978814	0.947146	0.972399	0.957627	0.931915	0.915254	0.910638	0.912951	0.943158	0.902542	0.860759	0.869198	0.896842	0.813559	0.821803	0.78903	0.741053	0.785714	0.778013	0.704641	0.707368	0.70021	0.78481	0.684874	0.745763	0.672304	0.687764	0.749474	0.683544	0.631356	0.661053	0.701903	0.640167	0.609244
	trial 66	1	1	1	0.993631	1	1	1	0.995745	0.987288	0.987288	0.987288	0.976744	0.963907	0.980973	0.966102	0.974468	0.938689	0.955414	0.934461	0.940678	0.934461	0.867521	0.859574	0.875789	0.887949	0.834746	0.858351	0.869198	0.869198	0.84322	0.793249	0.729958	0.739958	0.788136	0.704403	0.729958	0.810127	0.714286	0.670886	0.658228	0.658228	0.690526	0.666667	0.654008	0.677824	0.623158	0.644211	0.620253
	trial 67	1	0.997877	1	0.997877	0.997877	0.991525	0.989429	0.980973	0.993658	0.989384	0.995763	0.980892	0.991525	0.980973	0.966102	0.964059	0.962025	0.951374	0.942675	0.879493	0.894515	0.866808	0.896406	0.875264	0.859574	0.858351	0.877119	0.893082	0.831224	0.815287	0.749474	0.791579	0.849894	0.794926	0.777311	0.743697	0.684989	0.712788	0.746835	0.744186	0.718487	0.689076	0.687764	0.680672	0.661053	0.587738	0.662447	0.618947
	trial 68	1	1	0.995763	0.993658	0.997877	0.997877	0.997877	0.993631	0.987288	0.987288	0.985138	0.993658	0.983051	0.976645	0.961864	0.959831	0.938429	0.947146	0.966245	0.915612	0.915612	0.948936	0.90678	0.898734	0.860759	0.858351	0.878981	0.866808	0.8	0.830508	0.756871	0.793249	0.751055	0.784067	0.751055	0.726891	0.735294	0.742616	0.689076	0.7173	0.652632	0.661053	0.659619	0.644211	0.724211	0.617647	0.665272	0.635789
	trial 69	1	1	1	0.995763	1	0.995763	0.995763	0.989384	0.985201	0.993658	0.987288	0.993631	0.980973	0.964059	0.966102	0.953191	0.921444	0.947146	0.947146	0.927966	0.92569	0.872881	0.900634	0.847458	0.876596	0.848739	0.841438	0.774737	0.793249	0.867368	0.831224	0.768908	0.787368	0.675105	0.801688	0.684874	0.746835	0.734177	0.700422	0.697674	0.706131	0.715481	0.623431	0.642857	0.614737	0.638478	0.618947	0.588235
	trial 70	1	1	0.995763	1	0.997886	0.997877	0.997886	0.989429	0.987342	0.991525	0.991525	0.980973	0.983051	0.974576	0.968153	0.976645	0.951168	0.924051	0.955414	0.92569	0.901053	0.902542	0.919492	0.917197	0.894958	0.904863	0.866808	0.834382	0.8	0.789916	0.764706	0.787368	0.820296	0.768908	0.739496	0.745263	0.739496	0.760504	0.67086	0.721519	0.661053	0.65678	0.648421	0.635789	0.580508	0.633124	0.605042	0.612159
	trial 71	1	1	0.997877	0.995745	0.997877	0.995763	0.997877	0.991525	0.995763	0.985138	0.995763	0.985201	0.963907	0.95339	0.949153	0.943158	0.957627	0.929936	0.932203	0.907173	0.909474	0.911392	0.926004	0.924051	0.864407	0.837209	0.877119	0.792373	0.810924	0.78903	0.794118	0.808421	0.810127	0.751055	0.690526	0.720339	0.716102	0.735294	0.711579	0.66242	0.726891	0.637131	0.64135	0.633124	0.616352	0.607966	0.654088	0.680585
	trial 72	1	1	1	0.997877	0.993631	0.993658	0.995781	0.985138	0.989429	0.989384	0.976645	0.980892	0.966102	0.976744	0.96	0.962025	0.934183	0.96	0.932489	0.932203	0.909091	0.890295	0.901053	0.883721	0.828753	0.860759	0.78903	0.886555	0.822034	0.795789	0.800847	0.766316	0.780591	0.790698	0.773784	0.732632	0.72	0.694737	0.725738	0.662474	0.722689	0.655391	0.669474	0.638655	0.600423	0.656842	0.627368	0.634454
	trial 73	1	1	1	1	0.993631	0.997877	0.987288	0.995763	0.995763	0.983051	0.980892	0.98081	0.980892	0.980973	0.95966	0.928571	0.949367	0.936709	0.921776	0.934461	0.944915	0.924051	0.896406	0.862579	0.872881	0.848101	0.864407	0.803383	0.860759	0.783158	0.806723	0.774737	0.793249	0.745263	0.718487	0.775424	0.724576	0.705882	0.721868	0.704641	0.731501	0.707627	0.682105	0.683544	0.680761	0.752101	0.635789	0.631356
	trial 74	1	1	1	0.997877	1	0.995745	0.997886	0.993631	0.985138	0.987342	0.978814	0.987288	0.974576	0.964059	0.987288	0.963907	0.978723	0.945378	0.943158	0.957627	0.914894	0.884211	0.883227	0.863158	0.892178	0.828753	0.848101	0.817021	0.827004	0.862579	0.8	0.754237	0.818565	0.711579	0.734607	0.784067	0.679325	0.683544	0.714588	0.810924	0.727273	0.596639	0.644211	0.623158	0.646934	0.711579	0.628692	0.693277
	trial 75	1	1	1	1	1	0.989429	0.991561	0.985075	0.991525	0.985201	0.989429	0.974576	0.972399	0.970339	0.962025	0.947368	0.949153	0.934183	0.911392	0.905263	0.919492	0.917895	0.929936	0.852321	0.805907	0.855319	0.860169	0.780591	0.812632	0.848101	0.769556	0.768577	0.775681	0.800839	0.783898	0.686316	0.710359	0.743697	0.644211	0.67086	0.706131	0.651163	0.705882	0.680672	0.584746	0.628931	0.648536	0.617647
	trial 76	1	1	1	1	1	0.989429	0.997877	0.993658	0.987288	0.970464	0.991525	0.978903	0.989429	0.980973	0.936709	0.974468	0.940426	0.964211	0.911765	0.878981	0.949153	0.883721	0.921776	0.858351	0.868644	0.837209	0.822785	0.820084	0.867368	0.805907	0.781316	0.814346	0.763713	0.757322	0.700422	0.70339	0.687764	0.742616	0.697674	0.759494	0.693111	0.680672	0.673684	0.651163	0.624738	0.631799	0.596639	0.635789
	trial 77	1	1	0.995763	0.997886	1	0.993631	0.993631	0.985138	0.995763	0.991525	0.991525	0.983122	0.980973	0.976645	0.957447	0.932203	0.944681	0.927966	0.902954	0.908705	0.894068	0.915612	0.900634	0.896406	0.845666	0.87395	0.818565	0.858351	0.753684	0.866808	0.837209	0.773784	0.720339	0.721174	0.710359	0.761702	0.663866	0.686316	0.7173	0.631356	0.72	0.682105	0.687764	0.656842	0.710359	0.663866	0.630252	0.606695
	trial 78	1	1	1	1	0.995763	0.993658	0.987288	0.997877	0.987288	0.997886	0.991525	0.991525	0.980973	0.968153	0.983193	0.955603	0.968421	0.949153	0.961702	0.915254	0.919831	0.915612	0.915612	0.869198	0.888421	0.860759	0.828753	0.863158	0.864407	0.762105	0.816842	0.747899	0.809322	0.809322	0.734177	0.728421	0.749474	0.736842	0.755839	0.623158	0.690526	0.665263	0.683544	0.694737	0.620545	0.644211	0.62605	0.588235
	trial 79	1	1	0.997886	0.997886	0.995745	0.997886	0.991525	0.993658	0.985138	0.987288	0.980892	0.991489	0.972281	0.970339	0.961864	0.955603	0.95339	0.966102	0.921776	0.930526	0.913684	0.895966	0.879493	0.907173	0.902954	0.800847	0.85654	0.810235	0.796646	0.807531	0.776371	0.769556	0.752101	0.713376	0.721519	0.715789	0.697479	0.715789	0.729958	0.682105	0.668076	0.710084	0.597077	0.658228	0.618947	0.697479	0.675052	0.599581
	trial 80	1	0.993631	1	0.997877	0.995763	0.995763	0.993631	1	0.985138	0.989384	0.993658	0.976744	0.970339	0.964059	0.976744	0.942675	0.955603	0.960168	0.92827	0.912951	0.919492	0.905263	0.883721	0.896406	0.860169	0.854737	0.871579	0.89916	0.84322	0.794118	0.822785	0.822785	0.816068	0.75	0.745263	0.698947	0.718487	0.772152	0.732632	0.755839	0.665254	0.682203	0.633124	0.669474	0.708595	0.72956	0.689218	0.593684
	trial 81	1	1	1	1	0.997877	0.995763	0.995763	0.997877	0.995781	0.985138	0.987288	0.985201	0.980892	0.970339	0.955603	0.962025	0.936441	0.892178	0.929936	0.932203	0.92569	0.922105	0.855932	0.871036	0.879493	0.85654	0.847458	0.782241	0.863158	0.780591	0.867368	0.773109	0.816842	0.754237	0.762105	0.756871	0.697674	0.727273	0.736842	0.732632	0.711579	0.721519	0.716981	0.642857	0.62605	0.623158	0.684989	0.624738
	trial 82	1	0.995763	0.997877	1	0.997877	0.995763	0.997877	0.993631	0.989384	1	0.989384	0.976645	0.974576	0.968153	0.970213	0.966102	0.945148	0.925373	0.922105	0.913684	0.87395	0.877119	0.869748	0.869198	0.892178	0.854737	0.810127	0.849894	0.843882	0.795745	0.8	0.759494	0.78903	0.708861	0.743697	0.756303	0.715789	0.757895	0.635789	0.672269	0.734177	0.705882	0.670886	0.649789	0.682105	0.662474	0.628692	0.675052
	trial 83	1	1	0.995763	0.997886	1	0.995763	0.997886	0.995745	0.993631	0.987288	0.993658	0.983051	0.976645	0.963907	0.949367	0.985201	0.955603	0.940928	0.972632	0.860759	0.927966	0.894068	0.879493	0.877119	0.877637	0.864979	0.863158	0.84322	0.810127	0.817797	0.762105	0.78903	0.783158	0.725738	0.785563	0.767932	0.729958	0.727273	0.67086	0.679245	0.679325	0.655391	0.642857	0.71308	0.684989	0.666667	0.620545	0.610526
	trial 84	1	1	0.993631	0.995763	0.997877	0.997877	0.995745	0.991525	1	0.989429	0.991489	0.987288	0.978814	0.972516	0.964059	0.983051	0.951374	0.932203	0.959488	0.896406	0.936709	0.875789	0.892178	0.88	0.887473	0.823529	0.804211	0.765328	0.858947	0.830508	0.828025	0.803383	0.748414	0.762712	0.778013	0.728421	0.65678	0.708861	0.705882	0.649789	0.676409	0.724211	0.672304	0.679245	0.638655	0.648421	0.633124	0.666667
	trial 85	1	1	1	1	1	0.993631	0.997877	0.993658	0.993631	0.993631	0.980892	0.991561	0.976546	0.966102	0.995763	0.964059	0.934737	0.946921	0.911765	0.934183	0.877637	0.927966	0.896842	0.851695	0.851695	0.859539	0.832981	0.811839	0.79661	0.778013	0.863158	0.772152	0.791579	0.751055	0.705882	0.743697	0.731501	0.718816	0.732218	0.680672	0.691824	0.700422	0.616352	0.680761	0.649895	0.649895	0.65272	0.665263
	trial 86	1	1	1	0.997877	0.995745	0.995781	0.997877	0.995781	0.995763	0.991525	0.970085	0.993631	0.970339	0.966102	0.976645	0.957447	0.944915	0.955414	0.924051	0.917548	0.913684	0.869198	0.909474	0.894958	0.902954	0.867368	0.817797	0.779661	0.734607	0.803383	0.824524	0.778013	0.810127	0.78481	0.731501	0.754237	0.745263	0.742138	0.755274	0.731092	0.620545	0.721519	0.649789	0.71308	0.707113	0.645702	0.665263	0.584034
	trial 87	1	1	0.993631	0.997877	0.997877	0.997886	0.995763	0.991489	0.991561	0.991561	0.997886	0.985201	0.980892	0.955789	0.970213	0.944681	0.955414	0.927966	0.932203	0.930526	0.919149	0.919492	0.920168	0.897436	0.884211	0.881356	0.905263	0.860169	0.795789	0.837209	0.865546	0.78903	0.759494	0.810924	0.778013	0.778947	0.78481	0.765328	0.714286	0.725738	0.728033	0.679325	0.719665	0.669474	0.619247	0.661053	0.573222	0.687764
	trial 88	1	1	0.995763	0.995763	0.995763	1	0.989384	0.991525	0.995763	0.989384	0.989384	0.982979	0.970339	0.983051	0.974576	0.957806	0.962025	0.968288	0.938429	0.932489	0.938429	0.915254	0.917548	0.921776	0.890295	0.875789	0.834746	0.814346	0.796646	0.760504	0.792373	0.789916	0.814346	0.785714	0.761099	0.725738	0.739958	0.661053	0.755274	0.666667	0.694915	0.735294	0.663848	0.714286	0.665263	0.638478	0.625793	0.654008
	trial 89	1	1	1	1	0.997886	1	0.997886	0.985138	0.995745	0.987288	0.980973	0.985138	0.993658	0.968153	0.949367	0.932203	0.95966	0.938689	0.946921	0.92827	0.895966	0.888421	0.888421	0.911765	0.837895	0.87395	0.801688	0.866808	0.755274	0.823529	0.799154	0.814346	0.828025	0.790698	0.761099	0.742138	0.72	0.703158	0.722689	0.701681	0.631579	0.661053	0.711579	0.675052	0.621849	0.662474	0.651261	0.64557
	trial 90	1	1	0.997877	1	1	0.991525	0.997877	0.991489	0.993658	0.978814	0.983051	0.991489	0.972516	0.976744	0.968153	0.961864	0.953586	0.970464	0.951374	0.900212	0.909091	0.940928	0.91258	0.842767	0.857143	0.881356	0.900634	0.848739	0.812632	0.812632	0.840336	0.751055	0.791579	0.805907	0.741053	0.745263	0.687764	0.72	0.755274	0.683544	0.707368	0.673729	0.711579	0.666667	0.616034	0.661088	0.62605	0.582278
	trial 91	1	1	1	0.997886	0.989429	0.993658	0.995763	0.995745	0.987342	0.978723	0.976645	0.982979	0.972399	0.961702	0.964211	0.959488	0.974359	0.948936	0.911392	0.934183	0.89172	0.917548	0.930233	0.85654	0.873418	0.851064	0.815287	0.875789	0.866808	0.773784	0.778947	0.694737	0.732632	0.803383	0.742616	0.784067	0.725738	0.749474	0.64557	0.701681	0.679325	0.656842	0.655462	0.669474	0.672269	0.666667	0.647059	0.663866
	trial 92	1	1	1	1	1	0.993631	0.997877	0.987342	0.989429	0.997886	0.995763	0.976744	0.993658	0.985201	0.98081	0.968288	0.946921	0.95339	0.894068	0.942918	0.902954	0.914894	0.892178	0.887949	0.877637	0.887949	0.855932	0.815126	0.801688	0.773109	0.836134	0.778947	0.860759	0.766316	0.841438	0.779661	0.687764	0.741053	0.753684	0.670886	0.67086	0.690526	0.624738	0.672269	0.693446	0.67364	0.602105	0.637131
	trial 93	1	1	0.995763	1	0.991489	0.997877	0.993631	0.995763	0.993631	0.991561	0.989384	0.972632	0.970464	0.96	0.974468	0.962025	0.961702	0.904863	0.947368	0.92827	0.909091	0.863732	0.90678	0.851153	0.889831	0.860759	0.852321	0.788136	0.822785	0.753684	0.820296	0.846316	0.831224	0.780591	0.766316	0.691983	0.754717	0.846316	0.700422	0.738397	0.679325	0.680672	0.711579	0.696017	0.684989	0.597895	0.606316	0.638831
	trial 94	1	1	0.997886	1	0.997877	0.995763	0.991525	0.985138	0.993658	0.989339	0.991525	0.983051	0.974576	0.989429	0.972632	0.936709	0.942918	0.965957	0.922105	0.949367	0.926004	0.87395	0.883721	0.896406	0.827004	0.875789	0.890295	0.807611	0.797468	0.783898	0.752101	0.821803	0.735729	0.775681	0.693277	0.712788	0.756871	0.714588	0.672269	0.686316	0.642857	0.710084	0.680672	0.630252	0.616352	0.623431	0.638655	0.637131
	trial 95	1	1	1	1	1	0.995781	1	0.995763	0.997877	0.993631	0.976645	0.987234	0.968153	0.978903	0.957447	0.959831	0.946921	0.942918	0.942675	0.936709	0.896406	0.898734	0.896842	0.904863	0.87395	0.85654	0.85654	0.845666	0.786469	0.807611	0.832981	0.830189	0.764331	0.718487	0.665254	0.754237	0.72956	0.800839	0.799154	0.696203	0.744186	0.686441	0.649895	0.634249	0.648421	0.632911	0.669474	0.610526
	trial 96	1	0.995763	0.995763	1	1	0.997886	0.997877	0.993631	0.989429	0.991525	0.991525	0.983051	0.983051	0.962025	0.978814	0.964059	0.976744	0.926316	0.919831	0.926004	0.902542	0.901053	0.915612	0.916844	0.865546	0.876596	0.858947	0.822785	0.815287	0.808421	0.797468	0.769556	0.776371	0.745763	0.778243	0.741525	0.739496	0.701681	0.765328	0.691824	0.676533	0.658228	0.64	0.626305	0.591966	0.595388	0.666667	0.703158
	trial 97	1	0.997877	1	0.997886	0.993631	0.993658	0.997877	0.993658	0.995763	0.987288	0.983051	0.991525	0.989384	0.989339	0.970213	0.966245	0.936441	0.946921	0.911392	0.875264	0.906383	0.902128	0.883227	0.883721	0.860169	0.894068	0.819533	0.839662	0.78903	0.807611	0.782241	0.754237	0.770526	0.832272	0.725738	0.710084	0.748414	0.687631	0.696203	0.687631	0.728421	0.672269	0.696203	0.633124	0.617647	0.616034	0.609244	0.613108
	trial 98	1	1	1	1	0.997877	0.991489	0.995763	1	0.991525	0.989384	0.993658	0.974576	0.955414	0.976645	0.95339	0.966102	0.945148	0.940928	0.934461	0.917895	0.917197	0.887949	0.872881	0.911392	0.887949	0.837209	0.794926	0.877637	0.777311	0.792373	0.79661	0.791579	0.721519	0.721519	0.700422	0.755274	0.704167	0.714286	0.696203	0.704641	0.72956	0.661053	0.78481	0.594937	0.634454	0.656842	0.582278	0.635789
	trial 99	1	1	0.995763	1	0.993631	0.997886	0.995763	0.989384	0.993658	0.989429	0.978814	0.985201	0.966245	0.955603	0.965957	0.957806	0.951374	0.942675	0.955414	0.901053	0.858351	0.890295	0.857749	0.912951	0.854123	0.867368	0.844538	0.814346	0.838983	0.807611	0.78903	0.78903	0.783898	0.778013	0.718487	0.765328	0.726891	0.745263	0.779874	0.691983	0.738854	0.686316	0.672269	0.644211	0.659664	0.651163	0.658281	0.597458
	trial 100	1	1	0.995763	0.995763	0.989429	0.995763	1	0.995763	0.995763	0.987288	0.974468	0.993631	0.963907	0.989429	0.978814	0.936441	0.957627	0.976645	0.915612	0.955414	0.919149	0.907173	0.887949	0.879493	0.889831	0.847458	0.815287	0.824524	0.857749	0.818565	0.760504	0.773109	0.727273	0.734607	0.747899	0.748414	0.733051	0.754237	0.737945	0.693446	0.652632	0.67086	0.710084	0.690526	0.591195	0.647059	0.68476	0.654008
	trial 101	1	1	1	0.997877	1	0.991525	1	0.995763	0.997877	0.972516	0.987288	0.987288	0.970339	0.957627	0.976645	0.927966	0.945378	0.929936	0.945148	0.919831	0.908705	0.936709	0.864979	0.894958	0.877119	0.861996	0.872881	0.858351	0.769556	0.704883	0.825263	0.749474	0.751055	0.802548	0.694915	0.772152	0.72	0.734177	0.708861	0.724576	0.662474	0.665272	0.698947	0.668067	0.669474	0.617954	0.648421	0.579281
	trial 102	1	1	0.997877	1	1	0.991525	1	0.991525	0.987342	0.991561	0.961702	0.972399	0.959831	0.942918	0.959831	0.957627	0.970339	0.930526	0.947146	0.924051	0.893082	0.892178	0.864407	0.907173	0.894515	0.793249	0.819328	0.849894	0.813559	0.811715	0.802548	0.828753	0.787368	0.804211	0.7173	0.703158	0.728421	0.75	0.715789	0.723044	0.637131	0.638655	0.680672	0.679325	0.659619	0.656842	0.634454	0.638655
	trial 103	1	1	1	0.997886	0.993631	0.997877	0.995763	0.995763	0.991525	0.987288	0.991525	0.98081	0.966245	0.961702	0.970464	0.961864	0.934183	0.933902	0.940171	0.917895	0.917895	0.92827	0.904863	0.841438	0.890295	0.900634	0.835443	0.834043	0.739958	0.877637	0.800847	0.778013	0.795745	0.755274	0.78826	0.77707	0.680672	0.693277	0.691824	0.720339	0.71308	0.637131	0.676533	0.706131	0.656842	0.649789	0.651261	0.597895
	trial 104	1	1	1	1	1	0.997886	0.989384	0.993658	0.987288	0.985201	0.978903	0.985201	0.974468	0.976645	0.953782	0.972399	0.968153	0.972632	0.949153	0.904459	0.927966	0.896406	0.885593	0.917895	0.862579	0.830508	0.833684	0.854737	0.824524	0.824524	0.794926	0.837209	0.743697	0.7173	0.747346	0.701681	0.763713	0.684874	0.743697	0.710084	0.701681	0.683438	0.676533	0.679245	0.652632	0.624738	0.665263	0.635789
	trial 105	1	1	1	0.995763	1	0.997877	0.995763	0.993631	0.989429	0.987288	0.995745	0.980973	0.964059	0.959831	0.974576	0.964059	0.936709	0.932203	0.940678	0.936441	0.889362	0.912951	0.911017	0.860759	0.875789	0.84696	0.846316	0.823779	0.849894	0.825996	0.822785	0.762105	0.770526	0.765328	0.755274	0.751055	0.712788	0.765328	0.679325	0.743697	0.661053	0.662447	0.691983	0.631799	0.665263	0.663866	0.662474	0.610169
	trial 106	1	1	1	1	0.997877	0.997886	0.991525	0.995763	0.995763	0.991489	0.987234	0.982979	0.983051	0.966102	0.951168	0.961864	0.934183	0.949367	0.93617	0.929936	0.90678	0.866242	0.921776	0.901053	0.821053	0.837209	0.843882	0.837209	0.842105	0.788136	0.850526	0.813559	0.816068	0.743697	0.742616	0.787368	0.782241	0.701903	0.585263	0.682105	0.652632	0.669474	0.711579	0.694561	0.602105	0.651261	0.605042	0.659664
	trial 107	1	1	1	1	1	0.991489	0.997886	0.989384	0.987288	0.991525	0.976744	0.978723	0.959831	0.963597	0.957447	0.949367	0.968153	0.955603	0.934183	0.897872	0.866808	0.873418	0.881356	0.859574	0.861996	0.85654	0.838983	0.790698	0.831224	0.811839	0.846809	0.741053	0.749474	0.794118	0.772824	0.746835	0.690526	0.693446	0.701681	0.684874	0.696203	0.687631	0.634454	0.635593	0.689076	0.60084	0.662474	0.659619
	trial 108	1	1	1	0.997877	1	0.995763	0.993658	0.995763	0.989384	0.993658	0.961864	0.962025	0.974576	0.959831	0.957265	0.949367	0.957627	0.970339	0.915254	0.936709	0.929936	0.919831	0.904863	0.864407	0.896406	0.863158	0.841438	0.805907	0.847458	0.844538	0.842105	0.794118	0.793249	0.794118	0.739496	0.751055	0.778013	0.715481	0.749474	0.703158	0.672304	0.693277	0.63048	0.684989	0.753684	0.607595	0.661088	0.578059
	trial 109	1	1	1	0.997886	1	0.997886	0.987234	0.995745	0.995745	0.987342	0.980892	0.968017	0.970339	0.978814	0.951168	0.949367	0.957627	0.949367	0.940928	0.915612	0.887949	0.861996	0.871036	0.917548	0.839662	0.816068	0.871579	0.847458	0.768908	0.834382	0.824524	0.788136	0.771488	0.739496	0.820296	0.806723	0.719665	0.731501	0.67086	0.658228	0.655462	0.735294	0.690526	0.673684	0.663866	0.67086	0.617647	0.623431
	trial 110	1	0.997877	1	0.997877	1	1	0.997886	0.991489	0.989384	0.993658	0.993631	0.987342	0.978903	0.964059	0.951374	0.959831	0.947146	0.949153	0.942675	0.917197	0.887949	0.87234	0.858947	0.864407	0.864407	0.849894	0.867368	0.814346	0.848101	0.78903	0.817797	0.791579	0.763713	0.761099	0.795789	0.804211	0.738397	0.675052	0.686192	0.739496	0.641509	0.690526	0.620545	0.656904	0.644211	0.676533	0.628931	0.631799
	trial 111	1	1	1	1	0.997877	0.995781	0.997886	0.991525	0.987288	0.993631	0.989384	0.978814	0.976744	0.983051	0.959831	0.955603	0.955603	0.949367	0.932489	0.908705	0.913684	0.869748	0.868644	0.902954	0.894958	0.868085	0.827004	0.866242	0.782241	0.834746	0.846316	0.816842	0.778947	0.831224	0.8	0.72	0.70339	0.712788	0.711297	0.642857	0.705882	0.707368	0.70021	0.627368	0.652632	0.711579	0.591195	0.598326
	trial 112	1	1	0.997877	0.995763	0.997886	1	0.995763	0.987288	0.997886	0.985138	0.997877	0.978814	0.974576	0.970464	0.959831	0.964059	0.955603	0.944915	0.926004	0.883721	0.90678	0.904863	0.89172	0.860759	0.875789	0.852321	0.871579	0.810127	0.865546	0.873418	0.772152	0.810127	0.810924	0.770526	0.760085	0.72	0.735729	0.676533	0.729958	0.769556	0.691983	0.700422	0.642857	0.698947	0.684874	0.652632	0.673684	0.567227
	trial 113	1	1	0.997877	0.997877	1	1	1	0.995763	0.989429	0.987288	0.980973	0.964059	0.983122	0.976645	0.972516	0.942918	0.976744	0.968153	0.90678	0.934737	0.917548	0.90678	0.913319	0.911392	0.854737	0.854123	0.843882	0.780591	0.786469	0.736842	0.822785	0.832272	0.765957	0.803383	0.716981	0.7173	0.745263	0.749474	0.658228	0.72	0.714588	0.654008	0.632911	0.64	0.645702	0.60084	0.567227	0.593684
	trial 114	1	1	0.995763	1	0.997877	0.993631	0.991561	0.997877	0.995763	0.978814	0.974684	0.961864	0.989429	0.968288	0.955414	0.972516	0.957627	0.934183	0.919492	0.926004	0.92569	0.912951	0.860169	0.889831	0.866808	0.875789	0.875789	0.881356	0.782241	0.762105	0.776371	0.789916	0.766949	0.765328	0.762105	0.728421	0.778947	0.705882	0.665254	0.692144	0.635789	0.700422	0.668067	0.642857	0.595388	0.635789	0.645702	0.613445
	trial 115	1	1	1	1	0.993631	0.997886	0.995763	0.995745	0.989384	0.987288	0.968288	0.972399	0.985138	0.993631	0.955789	0.95966	0.938429	0.948936	0.92827	0.896406	0.883721	0.927966	0.909091	0.877637	0.877637	0.860169	0.831933	0.800847	0.821053	0.742616	0.796646	0.791579	0.754717	0.766316	0.749474	0.711864	0.718487	0.776371	0.697674	0.700422	0.647182	0.714588	0.656842	0.632911	0.626305	0.639831	0.648421	0.666667
	trial 116	1	1	1	1	0.997877	1	0.987288	0.995781	0.982979	0.991489	0.985201	0.987234	0.978903	0.978814	0.959831	0.970464	0.961864	0.95339	0.949153	0.912951	0.898734	0.913319	0.934461	0.911392	0.872117	0.832981	0.828025	0.825263	0.839662	0.838983	0.824524	0.773784	0.768908	0.828753	0.728421	0.723044	0.693277	0.684989	0.727273	0.658228	0.627368	0.680672	0.635789	0.7173	0.641509	0.682008	0.697479	0.58159
	trial 117	1	1	1	1	1	0.995781	1	0.993658	0.989429	0.991525	0.976645	0.989474	0.983051	0.980973	0.955414	0.96	0.974576	0.951579	0.932489	0.915612	0.900634	0.915254	0.915254	0.890295	0.854123	0.858947	0.869198	0.807611	0.822785	0.772152	0.765957	0.790698	0.774059	0.7173	0.768908	0.767932	0.786469	0.753684	0.686441	0.72	0.675105	0.698947	0.651163	0.670886	0.64	0.62605	0.638655	0.680672
	trial 118	1	1	1	1	1	0.995763	0.993631	0.995763	0.993658	0.985138	0.987288	0.978814	0.980973	0.955224	0.970588	0.957627	0.915254	0.915612	0.942918	0.898734	0.92569	0.911017	0.913319	0.88	0.886076	0.854123	0.815126	0.861345	0.822785	0.772824	0.779874	0.732632	0.8	0.704641	0.751055	0.761099	0.75891	0.71308	0.689076	0.631579	0.76569	0.669474	0.722689	0.662474	0.623158	0.617647	0.628692	0.605042
	trial 119	1	1	1	0.997877	0.997877	0.991525	0.993631	0.993631	0.991525	0.989429	0.991489	0.974684	0.966102	0.972399	0.989429	0.955414	0.957627	0.961864	0.957627	0.932773	0.940928	0.92827	0.87234	0.888421	0.863158	0.836134	0.833684	0.848101	0.873418	0.820296	0.815126	0.789916	0.752101	0.774737	0.734177	0.754237	0.728814	0.704403	0.703158	0.670886	0.680672	0.755274	0.647059	0.686192	0.634454	0.693277	0.680672	0.613108
	trial 120	1	1	1	1	0.995745	1	0.995763	0.995763	0.993631	0.991561	0.974576	0.980973	0.970339	0.966245	0.966102	0.95966	0.938689	0.962025	0.951374	0.949153	0.924051	0.902954	0.896406	0.915612	0.838983	0.818565	0.852321	0.778947	0.792373	0.786469	0.806723	0.840336	0.779661	0.755274	0.737945	0.742138	0.792453	0.686316	0.694737	0.762105	0.712788	0.637131	0.62605	0.675052	0.680761	0.597895	0.648536	0.587002
	trial 121	1	0.997877	1	0.995763	0.997877	0.997877	0.993658	0.997886	0.991525	0.993658	0.972399	0.993631	0.97479	0.989429	0.968153	0.942918	0.961864	0.944681	0.92437	0.896406	0.926004	0.892178	0.890756	0.900634	0.85654	0.864407	0.877119	0.828753	0.85654	0.790698	0.839662	0.747899	0.721519	0.748414	0.725738	0.683544	0.754237	0.711864	0.704403	0.676471	0.726891	0.651261	0.725738	0.637317	0.612159	0.610879	0.590717	0.592437
	trial 122	1	1	1	0.995763	1	0.993631	0.995745	0.995763	0.987288	0.991525	0.991525	0.993658	0.989384	0.974576	0.978723	0.951168	0.976744	0.92827	0.926004	0.919492	0.965957	0.932489	0.900634	0.866808	0.827004	0.871579	0.799154	0.739958	0.818565	0.785714	0.785563	0.823529	0.816842	0.807611	0.762105	0.745263	0.738397	0.661053	0.736402	0.71308	0.677895	0.700422	0.684989	0.659619	0.684989	0.606695	0.655462	0.582809
	trial 123	1	0.997877	1	1	0.995763	1	0.993631	0.995763	0.989429	0.980973	0.989429	0.978723	0.961864	0.964211	0.993631	0.966102	0.938947	0.917548	0.946921	0.938429	0.921444	0.92827	0.833684	0.871579	0.840764	0.901053	0.837895	0.798319	0.825263	0.864979	0.756871	0.810924	0.755274	0.810127	0.812632	0.749474	0.731092	0.748414	0.765328	0.723044	0.766316	0.665263	0.676471	0.684989	0.675105	0.696203	0.655462	0.630252
	trial 124	1	1	1	0.997877	0.997877	0.997877	0.997886	0.991525	0.997886	0.989429	0.989384	0.970339	0.972281	0.974576	0.964211	0.972516	0.953191	0.940678	0.912951	0.926004	0.905263	0.886555	0.888889	0.883721	0.846316	0.850526	0.800847	0.837209	0.818565	0.805907	0.776371	0.787368	0.835443	0.752643	0.789916	0.721174	0.756303	0.690377	0.666667	0.710084	0.753684	0.675052	0.655462	0.630252	0.682203	0.694737	0.639831	0.60084
	trial 125	1	1	0.993631	1	0.991489	0.995763	0.989384	1	0.997886	0.983122	0.974684	0.966102	0.955414	0.981053	0.966245	0.963753	0.947146	0.938689	0.906383	0.894958	0.907173	0.889831	0.854737	0.854737	0.873418	0.877637	0.811839	0.850526	0.869198	0.805907	0.78903	0.824524	0.732632	0.808421	0.797468	0.753684	0.677895	0.723044	0.751055	0.669474	0.617336	0.696017	0.697479	0.689076	0.686316	0.708595	0.62605	0.637131
	trial 126	1	0.997877	0.997877	1	0.993658	0.997886	0.991525	1	0.983051	0.993658	0.985201	0.987288	0.968288	0.966102	0.962025	0.991489	0.976744	0.904863	0.933902	0.95339	0.881857	0.885106	0.911392	0.907173	0.854123	0.838983	0.840764	0.881356	0.827004	0.805907	0.773109	0.818565	0.787368	0.805031	0.734607	0.704641	0.817797	0.731501	0.654008	0.734177	0.683544	0.631579	0.698947	0.707368	0.669474	0.651261	0.662447	0.675105
	trial 127	1	1	1	0.997877	0.995763	0.997886	0.991561	0.993658	0.985138	0.985138	0.980892	0.974576	0.987234	0.968288	0.972281	0.951579	0.964059	0.951579	0.95339	0.89916	0.948936	0.883227	0.87234	0.942675	0.849257	0.854737	0.862579	0.799154	0.850526	0.823779	0.760504	0.768908	0.827731	0.786469	0.721519	0.714286	0.710359	0.7173	0.686316	0.738397	0.696017	0.704641	0.694737	0.666667	0.603774	0.679325	0.651261	0.57563
	trial 128	1	1	1	0.993631	0.997877	0.995763	0.991489	1	1	0.993658	0.993631	0.978814	0.930233	0.980892	0.970339	0.966102	0.966245	0.953586	0.932203	0.919831	0.936709	0.92569	0.911392	0.915612	0.875264	0.871579	0.798319	0.822034	0.797468	0.826271	0.783898	0.755839	0.75891	0.74477	0.691983	0.791579	0.704641	0.710084	0.694737	0.715789	0.689076	0.676471	0.635789	0.634249	0.592902	0.686316	0.662447	0.656904
	trial 129	1	1	0.995763	0.989429	0.993631	0.995763	0.991525	0.989429	0.991525	0.987234	0.995745	0.987288	0.978814	0.972516	0.947146	0.970339	0.951168	0.942918	0.892178	0.92569	0.908705	0.893617	0.877637	0.889831	0.843882	0.829474	0.864407	0.746835	0.828753	0.817797	0.852941	0.8	0.753684	0.793249	0.786469	0.742138	0.71308	0.661053	0.666667	0.715789	0.72956	0.725738	0.662474	0.618947	0.603774	0.616034	0.634249	0.661053
	trial 130	1	1	1	0.997886	1	0.995763	1	0.989384	0.980973	0.989429	0.987234	0.978814	0.970213	0.964211	0.961702	0.964059	0.957447	0.940426	0.938429	0.929936	0.938429	0.943158	0.896842	0.858351	0.874735	0.862579	0.840336	0.780591	0.805907	0.818565	0.8	0.797468	0.793249	0.686316	0.746835	0.769556	0.736842	0.645702	0.696203	0.732218	0.693277	0.673729	0.648421	0.67364	0.656842	0.563025	0.590717	0.701681
	trial 131	1	1	1	0.995763	0.993631	0.997886	0.995763	1	0.980973	0.993658	0.995763	0.976744	0.966102	0.970213	0.961864	0.976645	0.949367	0.961702	0.936441	0.942918	0.923404	0.926004	0.898734	0.887949	0.886076	0.929936	0.864407	0.791579	0.812632	0.852321	0.798301	0.843882	0.746331	0.718816	0.783158	0.768908	0.690526	0.684874	0.698745	0.691983	0.725738	0.62605	0.689362	0.599581	0.698947	0.649895	0.691983	0.652632
	trial 132	1	1	0.997877	0.997877	1	0.995763	0.991525	0.993603	0.985201	0.989384	0.978814	0.976744	0.995763	0.972516	0.970339	0.96	0.949153	0.968153	0.942675	0.921109	0.875789	0.917197	0.887949	0.875789	0.879493	0.874735	0.818565	0.843882	0.79661	0.84322	0.831224	0.745263	0.794926	0.789809	0.781513	0.742616	0.738397	0.696017	0.697479	0.708595	0.707368	0.683544	0.701681	0.644068	0.598326	0.648421	0.673684	0.627615
	trial 133	1	1	0.997877	1	0.997877	0.993631	0.997886	0.991525	1	0.976645	0.993631	0.978723	0.968288	0.96	0.938689	0.944915	0.957806	0.915612	0.932203	0.923729	0.919492	0.913684	0.894068	0.883721	0.870488	0.871036	0.877119	0.822785	0.845666	0.802548	0.864979	0.736842	0.770526	0.829474	0.783898	0.742616	0.734177	0.727273	0.697479	0.659664	0.651163	0.606316	0.700422	0.628692	0.624473	0.56	0.64135	0.645702
	trial 134	1	1	1	0.991525	0.991489	1	0.993658	0.989429	0.995763	0.978814	0.987234	0.985201	0.965957	0.968153	0.974576	0.940928	0.966102	0.940928	0.932489	0.924051	0.911017	0.887949	0.896842	0.822034	0.857749	0.885593	0.875789	0.802521	0.782241	0.756871	0.773784	0.779661	0.741525	0.779661	0.797468	0.715789	0.763713	0.790698	0.705882	0.658228	0.732632	0.669474	0.662447	0.618947	0.630252	0.638655	0.637131	0.596639
	trial 135	1	1	1	1	0.997877	0.989429	1	0.987288	0.989429	1	0.978903	0.985075	0.970339	0.972399	0.944915	0.966387	0.962025	0.940928	0.936441	0.91258	0.929638	0.894515	0.868644	0.887473	0.875789	0.894958	0.791579	0.799154	0.779661	0.747899	0.773784	0.735294	0.812632	0.722689	0.761099	0.724211	0.710084	0.732632	0.646934	0.694561	0.729958	0.724576	0.648421	0.698947	0.632911	0.612159	0.62605	0.64
	trial 136	1	1	0.995763	1	1	0.995745	0.991525	0.995763	0.991525	0.987234	0.993658	0.980973	0.980973	0.961864	0.957627	0.945148	0.959831	0.887473	0.926004	0.959831	0.917197	0.858947	0.904863	0.844538	0.854123	0.848101	0.848101	0.806723	0.829474	0.840764	0.802521	0.805907	0.803383	0.784067	0.727273	0.721519	0.778947	0.649789	0.722689	0.698947	0.64557	0.682105	0.736842	0.680672	0.64135	0.631579	0.703158	0.617336
	trial 137	1	1	1	1	1	0.993631	0.989384	0.993658	0.991525	0.985201	0.987288	0.987234	0.985138	0.980973	0.955603	0.957627	0.936441	0.938689	0.949367	0.911392	0.911765	0.890295	0.887949	0.857143	0.836518	0.871579	0.821803	0.805907	0.855932	0.804211	0.85654	0.77707	0.805085	0.783898	0.805907	0.760504	0.729958	0.665263	0.64135	0.641509	0.605042	0.669474	0.658228	0.648421	0.647059	0.630252	0.627368	0.662474
	trial 138	1	0.997877	0.995763	1	0.991525	0.995763	0.995763	0.995763	0.983051	0.983051	0.987288	0.983051	0.944915	0.976645	0.968153	0.957627	0.947146	0.95966	0.915612	0.942675	0.915612	0.911017	0.879493	0.866808	0.864979	0.866808	0.897872	0.878981	0.830508	0.889831	0.790698	0.803383	0.767932	0.75	0.786469	0.724211	0.779661	0.781513	0.715789	0.677966	0.656842	0.677824	0.64557	0.697479	0.656842	0.672269	0.593684	0.651261
	trial 139	1	1	1	1	1	0.993631	0.993658	0.995763	0.983122	0.991525	0.972516	0.983051	0.972399	0.966102	0.976546	0.923404	0.919492	0.966245	0.949367	0.908705	0.917197	0.881857	0.862579	0.885593	0.877637	0.839662	0.864979	0.844538	0.845666	0.801688	0.818565	0.753684	0.813417	0.771186	0.751055	0.757895	0.758475	0.699153	0.691983	0.757895	0.715789	0.62605	0.680672	0.652632	0.624473	0.698947	0.596195	0.624473
	trial 140	1	1	0.995763	1	1	0.995763	0.991489	0.991525	0.985075	0.989429	0.993631	0.966245	0.978903	0.976645	0.970339	0.949153	0.951168	0.92569	0.943158	0.92827	0.907173	0.912951	0.898305	0.864407	0.833684	0.830508	0.854123	0.840336	0.812632	0.817797	0.810127	0.803383	0.787368	0.735729	0.754717	0.755274	0.738397	0.686441	0.731092	0.634454	0.732632	0.714286	0.635983	0.672269	0.655462	0.655462	0.607595	0.647059
	trial 141	1	1	0.997877	0.995763	0.997877	0.993658	0.995763	0.993658	0.987288	0.995763	0.991561	0.982979	0.978903	0.957806	0.972399	0.949367	0.974468	0.915254	0.949367	0.900212	0.904459	0.940928	0.867368	0.817797	0.866808	0.81104	0.801688	0.831933	0.801688	0.790698	0.762105	0.794926	0.778947	0.742616	0.704641	0.721519	0.691983	0.777311	0.700422	0.729958	0.647059	0.683544	0.668076	0.670886	0.693446	0.620545	0.624473	0.644351
	trial 142	1	1	1	1	0.995763	0.991489	0.997877	0.987342	0.987288	0.989429	0.983051	0.972632	0.989384	0.970464	0.95966	0.955414	0.951168	0.930233	0.932203	0.950959	0.917895	0.879493	0.877119	0.911017	0.849894	0.884211	0.828753	0.822785	0.782241	0.8	0.772152	0.805907	0.72956	0.817797	0.728421	0.778947	0.724211	0.663866	0.673684	0.700637	0.64557	0.697674	0.707368	0.620253	0.659619	0.603774	0.620545	0.563025
	trial 143	1	1	0.997877	1	1	0.997886	1	0.989384	0.985201	0.974576	0.983051	0.989384	0.966245	0.966102	0.983051	0.96	0.95339	0.95339	0.889831	0.904863	0.898305	0.864979	0.894515	0.862579	0.883721	0.845666	0.825263	0.797468	0.820296	0.795789	0.759494	0.758475	0.785714	0.8	0.707368	0.725738	0.728421	0.628692	0.701903	0.669474	0.684989	0.683438	0.682105	0.635789	0.637317	0.708861	0.602105	0.536998
	trial 144	1	1	0.997877	1	0.997877	0.993658	0.991525	0.997877	0.995763	0.989384	0.993631	0.987288	0.985138	0.976744	0.957806	0.97479	0.951374	0.938947	0.934461	0.888421	0.938429	0.923404	0.919492	0.813559	0.911392	0.905263	0.885593	0.812632	0.793249	0.829474	0.776371	0.805907	0.816842	0.758475	0.772152	0.803383	0.724211	0.704403	0.642857	0.691983	0.689218	0.745263	0.679325	0.647059	0.684874	0.684874	0.638655	0.655391
	trial 145	1	1	1	1	0.995763	0.993631	0.989384	0.991489	0.987234	0.983122	0.985138	0.978814	0.980973	0.955603	0.970464	0.961864	0.955603	0.923404	0.930526	0.953586	0.866808	0.921109	0.875264	0.896406	0.892178	0.831933	0.881356	0.851695	0.816842	0.751055	0.796646	0.792373	0.803383	0.746331	0.72956	0.742616	0.779661	0.703158	0.731501	0.669456	0.654008	0.668067	0.714588	0.687764	0.67086	0.656842	0.67086	0.605932
	trial 146	1	1	1	0.995763	0.995763	0.987288	0.995763	0.993631	0.993658	0.993658	0.987288	0.995763	0.987234	0.968288	0.968421	0.966245	0.970339	0.955603	0.938429	0.926004	0.919492	0.894515	0.894515	0.873418	0.871036	0.844538	0.820084	0.854123	0.878981	0.766316	0.830508	0.72	0.769556	0.721519	0.765328	0.765328	0.655391	0.712788	0.696017	0.723849	0.715789	0.687764	0.673684	0.670913	0.64557	0.626305	0.638655	0.711297
	trial 147	1	1	1	0.995763	0.997886	0.991489	0.997886	0.983051	0.997886	0.983051	0.995745	0.980892	0.966102	0.970464	0.974576	0.972516	0.92569	0.93617	0.930233	0.919831	0.926004	0.916844	0.915254	0.888421	0.819328	0.843882	0.818565	0.89916	0.828753	0.793249	0.798319	0.782241	0.718816	0.735294	0.696203	0.805031	0.721519	0.720339	0.680761	0.663866	0.710084	0.652632	0.628692	0.627368	0.609244	0.738397	0.630252	0.687631
	trial 148	1	1	1	0.993658	0.997886	0.997877	1	0.993631	0.991489	0.987342	0.987342	0.974684	0.976645	0.970339	0.98081	0.974576	0.982979	0.919492	0.92437	0.904863	0.909474	0.917548	0.87234	0.864407	0.904863	0.802548	0.858351	0.810127	0.710359	0.810127	0.785714	0.782241	0.706131	0.741053	0.767932	0.763713	0.659619	0.72	0.704403	0.728814	0.731915	0.698745	0.661088	0.661053	0.677895	0.623158	0.628692	0.642706
	trial 149	1	1	1	0.997877	0.993631	1	0.997877	0.991525	0.985075	0.993631	0.974576	0.987288	0.989384	0.978903	0.960168	0.964059	0.919149	0.962025	0.92437	0.928571	0.89916	0.932203	0.887473	0.892632	0.864407	0.890295	0.837895	0.84322	0.831933	0.796646	0.84322	0.772152	0.785714	0.849894	0.752643	0.710084	0.71308	0.762105	0.715789	0.707368	0.724211	0.677824	0.62605	0.659664	0.581741	0.625793	0.648305	0.663866
	trial 150	1	1	1	1	1	1	0.993658	0.987234	0.993658	0.991525	0.987288	0.978814	0.972516	0.980973	0.974468	0.964059	0.955414	0.927966	0.959831	0.883227	0.915612	0.927966	0.915612	0.870488	0.889831	0.911765	0.818565	0.778947	0.831224	0.834746	0.842767	0.797468	0.819328	0.694737	0.7173	0.751055	0.747899	0.689076	0.765328	0.755274	0.613445	0.665254	0.708861	0.658228	0.662447	0.731501	0.623431	0.606316
	trial 151	1	1	1	0.997877	1	0.993631	0.993631	1	0.985138	0.989429	0.983051	0.989384	0.983051	0.974576	0.976645	0.930526	0.947146	0.95339	0.898305	0.902542	0.908705	0.909091	0.932203	0.884211	0.908705	0.854737	0.84322	0.848101	0.811839	0.805907	0.863248	0.766316	0.780591	0.805907	0.779874	0.769874	0.735729	0.686316	0.690377	0.698947	0.711579	0.691983	0.668067	0.641509	0.633124	0.564211	0.631579	0.672269
	trial 152	1	1	0.995763	1	0.993631	1	1	0.995763	0.993631	0.991525	0.991525	0.991525	0.945148	0.987342	0.970339	0.964211	0.966102	0.919492	0.913319	0.92827	0.88	0.900634	0.90678	0.849894	0.881857	0.863158	0.837895	0.858947	0.819328	0.864979	0.825263	0.756303	0.734177	0.780591	0.725367	0.72	0.723404	0.694737	0.701903	0.697479	0.726891	0.689076	0.697479	0.704641	0.652632	0.693277	0.616034	0.630252
	trial 153	1	1	0.995763	0.997877	1	0.993631	0.993658	0.987288	0.993658	0.983051	0.980892	0.987342	0.955789	0.974468	0.955224	0.936709	0.951374	0.962025	0.957806	0.913319	0.902128	0.913319	0.896406	0.913684	0.896406	0.886076	0.828025	0.867368	0.786469	0.864979	0.785714	0.843882	0.78903	0.759494	0.837895	0.8	0.764706	0.708861	0.745263	0.708861	0.663848	0.700422	0.731092	0.552743	0.617336	0.659664	0.64557	0.633124
	trial 154	1	1	1	0.991525	0.995763	0.997886	1	0.989429	0.987288	0.989384	0.976744	0.985138	0.970339	0.978814	0.955789	0.970339	0.923729	0.913319	0.943158	0.942918	0.909091	0.885593	0.942918	0.839662	0.892178	0.889831	0.815126	0.885593	0.829787	0.833684	0.799154	0.739496	0.772152	0.789916	0.764706	0.741053	0.724211	0.756871	0.739496	0.739496	0.635593	0.654008	0.612159	0.668076	0.632911	0.649789	0.644211	0.635983
	trial 155	1	1	1	1	1	1	0.991489	0.995745	0.993631	0.993631	0.989429	0.980892	0.978903	0.978814	0.95339	0.968288	0.936709	0.932489	0.949153	0.927966	0.904863	0.919492	0.906383	0.921776	0.888889	0.886076	0.900212	0.864407	0.793249	0.825263	0.774737	0.795789	0.781316	0.772824	0.761099	0.703158	0.747899	0.768908	0.697674	0.705637	0.687764	0.612159	0.652632	0.724576	0.676471	0.599581	0.570231	0.602105
	trial 156	1	0.997877	1	1	1	0.993603	0.997877	0.985201	0.985201	0.991525	0.991525	0.968288	0.974576	0.957627	0.966102	0.951374	0.951168	0.926004	0.899787	0.947146	0.917197	0.90678	0.845666	0.867368	0.881857	0.859539	0.904459	0.825263	0.830508	0.803383	0.813559	0.782427	0.769556	0.744681	0.701681	0.760504	0.767296	0.78903	0.686316	0.680761	0.742616	0.687764	0.669456	0.606316	0.581741	0.669474	0.613108	0.618947
	trial 157	1	1	0.997886	1	1	0.991525	0.987234	0.995763	0.993658	0.978723	0.991561	0.980973	0.970213	0.962025	0.972632	0.966102	0.932203	0.926004	0.919831	0.940928	0.89172	0.881857	0.921776	0.907173	0.860169	0.825263	0.782241	0.869198	0.864979	0.852321	0.825996	0.748954	0.718487	0.734177	0.788136	0.757895	0.756303	0.712788	0.676471	0.673684	0.732632	0.630021	0.637317	0.676533	0.620545	0.635983	0.638655	0.611814
	trial 158	1	1	1	0.997877	0.991525	0.997877	0.995763	0.991525	0.995763	0.991489	0.985201	0.991525	0.987288	0.964059	0.951168	0.951168	0.938689	0.912951	0.938429	0.898734	0.908705	0.944444	0.921776	0.930233	0.902954	0.896406	0.82906	0.809322	0.791579	0.786469	0.831224	0.825263	0.744681	0.745263	0.762105	0.768908	0.686441	0.808421	0.693446	0.641509	0.689076	0.700422	0.665263	0.669474	0.632911	0.645702	0.649789	0.621849
	trial 159	1	1	0.997877	1	0.995763	0.997877	0.993631	0.995745	0.993631	0.985201	0.985263	0.989384	0.980973	0.963907	0.980892	0.970339	0.92827	0.934737	0.927966	0.92827	0.942918	0.903361	0.84696	0.873418	0.8742	0.868644	0.845666	0.855932	0.79661	0.808421	0.782241	0.759494	0.741525	0.773784	0.780591	0.721519	0.725738	0.731501	0.718487	0.704641	0.64557	0.682105	0.648421	0.669474	0.665263	0.624738	0.634454	0.634454
	trial 160	1	1	1	1	1	1	0.997877	0.991525	0.983051	0.980973	0.983122	0.970213	0.957806	0.955789	0.957627	0.945148	0.95966	0.949153	0.938429	0.936441	0.959831	0.904863	0.909474	0.831933	0.860759	0.860759	0.825263	0.841438	0.857143	0.875264	0.785714	0.769556	0.828753	0.758475	0.710084	0.732632	0.745263	0.710084	0.703158	0.698947	0.675105	0.696017	0.656842	0.658228	0.582809	0.613445	0.663866	0.669456
	trial 161	1	1	1	1	0.997877	0.993658	0.995763	0.993631	0.997886	0.995763	0.991525	1	0.966245	0.976645	0.949153	0.911392	0.930233	0.965957	0.926004	0.883227	0.930526	0.87234	0.902954	0.88	0.898305	0.827004	0.883721	0.799154	0.841438	0.852321	0.790698	0.737945	0.84322	0.745763	0.746835	0.772152	0.724211	0.701681	0.762105	0.748414	0.663848	0.64135	0.610879	0.614407	0.697674	0.682105	0.723044	0.649789
	trial 162	1	1	1	1	0.995763	0.991525	0.993658	0.995745	0.991525	0.983051	0.987288	0.978814	0.987288	0.961864	0.980892	0.966245	0.968288	0.964059	0.923729	0.929936	0.900634	0.895966	0.892178	0.829474	0.85654	0.888421	0.822034	0.808421	0.855932	0.825263	0.773784	0.763713	0.745263	0.793249	0.716981	0.715789	0.738397	0.700422	0.714286	0.707368	0.697479	0.757322	0.691824	0.641509	0.610526	0.638655	0.621564	0.666667
	trial 163	1	1	1	0.997886	1	1	0.995763	0.993658	0.995745	0.993631	0.995763	0.991489	0.974468	0.974684	0.974576	0.974468	0.946921	0.915254	0.955603	0.909091	0.953191	0.930526	0.862579	0.85654	0.892178	0.831933	0.892178	0.886555	0.796646	0.817797	0.787368	0.786469	0.762712	0.816842	0.768908	0.725367	0.72	0.701903	0.751055	0.715789	0.71308	0.679325	0.683333	0.710084	0.658281	0.656842	0.652542	0.677895
	trial 164	1	0.995763	0.997886	1	0.993631	0.997886	0.993658	0.989384	0.991525	0.991489	0.991525	0.985201	0.989429	0.940928	0.968421	0.964059	0.966102	0.89916	0.974576	0.949367	0.913319	0.940678	0.862579	0.871036	0.908705	0.839662	0.883721	0.792453	0.837209	0.864407	0.816842	0.770526	0.78903	0.775681	0.687631	0.691983	0.801688	0.666667	0.680761	0.738397	0.668067	0.606695	0.7173	0.655462	0.65678	0.630021	0.666667	0.686316
	trial 165	1	1	0.995763	0.993631	0.995763	0.995745	1	0.991525	0.993631	0.987342	0.974684	0.985201	0.985138	0.982979	0.966102	0.964059	0.964059	0.912134	0.923404	0.944915	0.894515	0.89172	0.864979	0.900634	0.864979	0.861996	0.879493	0.823779	0.837209	0.846316	0.832272	0.71308	0.805085	0.744186	0.726891	0.711297	0.723044	0.732632	0.690526	0.721174	0.693277	0.638655	0.698947	0.656842	0.70021	0.624473	0.609244	0.624473
	trial 166	1	1	1	0.995763	1	0.991525	0.995745	0.993631	0.997886	0.983122	0.989384	0.985201	0.966102	0.968421	0.968153	0.940678	0.970213	0.959831	0.966245	0.955414	0.884211	0.898734	0.921776	0.869936	0.865546	0.849894	0.858351	0.804211	0.795789	0.821053	0.842105	0.768908	0.771488	0.728814	0.735294	0.737288	0.72	0.71308	0.734177	0.721519	0.669474	0.731092	0.634454	0.623158	0.567227	0.632911	0.656904	0.620253
	trial 167	1	1	1	0.995763	0.993631	1	0.997877	0.991525	0.993631	0.985138	0.982979	0.987288	0.959831	0.964059	0.951579	0.974576	0.921776	0.936709	0.917548	0.924051	0.90678	0.922105	0.858351	0.92437	0.872881	0.890295	0.845666	0.816842	0.828753	0.782241	0.824524	0.783898	0.746835	0.765328	0.738397	0.778013	0.696203	0.706131	0.682105	0.72	0.698947	0.676471	0.642857	0.67086	0.64557	0.576842	0.579832	0.587002
	trial 168	0.997877	1	0.997877	1	0.993631	0.997877	0.997886	0.993658	0.978723	0.991489	0.972399	0.974576	0.968153	0.961702	0.972632	0.964059	0.964059	0.904863	0.940678	0.929936	0.900634	0.866242	0.892178	0.888421	0.852941	0.822785	0.847458	0.763713	0.836134	0.857143	0.864979	0.803383	0.78481	0.757447	0.774737	0.804211	0.714588	0.757895	0.736842	0.735294	0.708861	0.683652	0.744186	0.644211	0.661088	0.62605	0.752101	0.628692
	trial 169	1	1	1	1	0.991525	0.995763	0.997877	0.993631	0.987288	0.987234	0.983122	0.993658	0.964059	0.974576	0.976744	0.966102	0.917548	0.938689	0.940928	0.921776	0.936709	0.887949	0.890295	0.858351	0.860759	0.898305	0.835443	0.808421	0.864407	0.807611	0.831224	0.805031	0.748954	0.753684	0.771186	0.728421	0.858351	0.741053	0.706131	0.638478	0.658333	0.631579	0.677895	0.620253	0.741053	0.610526	0.746331	0.580376
	trial 170	1	1	1	0.997877	0.995745	0.997877	0.995763	1	0.991525	0.985075	0.987342	0.985138	0.962025	0.974576	0.966102	0.974468	0.923729	0.930233	0.912951	0.917197	0.949153	0.953586	0.915254	0.876596	0.838574	0.873418	0.811839	0.813559	0.790698	0.820296	0.793249	0.827004	0.753684	0.729958	0.766316	0.768577	0.735729	0.770526	0.659664	0.690526	0.706131	0.666667	0.635789	0.639831	0.694915	0.733753	0.581053	0.603376
	trial 171	1	1	1	0.997877	1	1	0.985138	0.991489	0.987288	0.989429	0.974576	0.995745	0.947146	0.976744	0.989429	0.963907	0.932489	0.964211	0.904459	0.917548	0.932489	0.892632	0.879493	0.921444	0.839662	0.834043	0.832272	0.842105	0.810127	0.810924	0.801688	0.769556	0.769556	0.744186	0.728421	0.792453	0.723044	0.730689	0.725367	0.662447	0.689218	0.736842	0.677895	0.663866	0.628692	0.620545	0.598326	0.599581
	trial 172	1	1	0.995763	0.995763	1	1	0.991525	0.995745	0.989429	0.995763	0.987342	0.991525	0.987288	0.955603	0.957627	0.972516	0.947368	0.95339	0.927966	0.919492	0.89916	0.894068	0.932489	0.857749	0.875264	0.861996	0.834746	0.872881	0.78481	0.821053	0.782241	0.835443	0.756303	0.739496	0.762712	0.778947	0.706131	0.683544	0.734177	0.727273	0.718816	0.694737	0.593684	0.656904	0.680761	0.617647	0.694737	0.579281
	trial 173	1	1	0.995763	0.993658	0.993631	0.993631	0.989384	0.993631	0.987288	0.991525	0.985138	0.972516	0.98081	0.970339	0.953782	0.970588	0.972516	0.955414	0.869198	0.938947	0.917197	0.881356	0.898734	0.878981	0.892178	0.845666	0.894515	0.848739	0.851695	0.796646	0.846316	0.789916	0.774737	0.760504	0.727273	0.718487	0.782241	0.735729	0.749474	0.701903	0.686192	0.690526	0.687631	0.599581	0.672269	0.634656	0.642706	0.549266
	trial 174	1	1	1	1	0.995745	1	0.995763	0.989384	0.991489	0.982979	0.980973	0.974576	0.966102	0.974576	0.960168	0.974684	0.951168	0.947146	0.947146	0.913319	0.85654	0.904863	0.922105	0.909474	0.833684	0.843882	0.824524	0.844538	0.837895	0.866808	0.838983	0.773784	0.774737	0.776371	0.754237	0.791579	0.740426	0.770526	0.680761	0.707368	0.677966	0.694737	0.677895	0.64	0.676471	0.693277	0.614737	0.610526
	trial 175	1	0.997886	1	0.993631	0.997877	0.997886	0.997877	0.989339	0.989384	0.989429	0.985201	0.987288	0.974684	0.964059	0.974576	0.976842	0.932203	0.932489	0.944915	0.945148	0.936441	0.845011	0.886076	0.89916	0.836518	0.87631	0.879493	0.881857	0.849257	0.830508	0.808421	0.826271	0.775681	0.782241	0.790698	0.767932	0.748414	0.745263	0.736842	0.699153	0.676471	0.647059	0.687764	0.617336	0.672304	0.673684	0.649682	0.651261
	trial 176	1	1	1	0.997877	0.997877	0.995763	0.997877	0.995781	0.993631	0.995763	0.987234	0.987234	0.981053	0.966245	0.949367	0.970339	0.919492	0.929936	0.934737	0.924051	0.862579	0.898305	0.855319	0.869198	0.850526	0.843882	0.855346	0.842105	0.829474	0.798319	0.822785	0.826271	0.739958	0.789916	0.791579	0.725367	0.739496	0.724211	0.690526	0.686316	0.668067	0.676533	0.691983	0.584034	0.613445	0.739958	0.578059	0.616034
	trial 177	1	0.997877	1	0.997877	1	0.995763	0.995763	0.991525	0.987234	0.978903	0.989429	0.976645	0.983051	0.978903	0.985138	0.924051	0.951579	0.964059	0.934461	0.932489	0.896406	0.900634	0.875264	0.866808	0.845666	0.839662	0.831224	0.810127	0.797468	0.814346	0.848739	0.766949	0.783898	0.743697	0.755274	0.717622	0.735729	0.672304	0.736842	0.705882	0.683438	0.647059	0.686316	0.662447	0.64	0.64	0.609244	0.64
	trial 178	1	1	0.997877	1	0.997877	0.995763	0.997877	0.985201	0.989384	0.980973	0.970339	0.974684	0.985201	0.978814	0.972399	0.947368	0.957627	0.955603	0.947368	0.932489	0.955224	0.924051	0.904459	0.875264	0.886076	0.835443	0.872881	0.911392	0.782241	0.772152	0.831224	0.804211	0.776371	0.778013	0.743697	0.673684	0.710084	0.714588	0.684989	0.721519	0.659619	0.656842	0.70021	0.700422	0.64557	0.701903	0.688935	0.62605
	trial 179	1	1	1	0.995763	0.991489	0.997877	0.997886	1	0.989384	0.983051	0.970213	0.974576	0.966102	0.964059	0.985201	0.947146	0.959831	0.936975	0.92569	0.896842	0.947146	0.902954	0.884211	0.904863	0.848101	0.866808	0.845666	0.822785	0.839662	0.822034	0.738854	0.694737	0.749474	0.774737	0.735294	0.789916	0.724211	0.739496	0.703158	0.673729	0.642857	0.716981	0.722689	0.689362	0.677895	0.683544	0.614737	0.620253
	trial 180	1	0.995763	0.997877	0.997886	0.997877	0.997886	0.997877	0.997877	0.991489	0.993631	0.991525	0.980973	0.955414	0.985201	0.943158	0.942918	0.962185	0.951579	0.911392	0.932773	0.884211	0.904863	0.904459	0.905263	0.828452	0.838298	0.858351	0.852321	0.886076	0.773109	0.799154	0.77707	0.798319	0.670886	0.778947	0.698745	0.753138	0.725367	0.742616	0.638655	0.672269	0.716102	0.64135	0.689218	0.624738	0.714286	0.652632	0.585263
	trial 181	1	1	0.997877	1	0.995763	0.995745	0.995763	0.993658	0.991561	0.981053	0.974468	0.976645	0.976645	0.964059	0.96	0.976842	0.955603	0.974468	0.934737	0.962025	0.904863	0.919492	0.894068	0.819328	0.886076	0.862579	0.805907	0.800847	0.776371	0.833684	0.786469	0.776371	0.799154	0.708861	0.755741	0.766949	0.714588	0.690526	0.701681	0.746331	0.679245	0.693277	0.581053	0.627368	0.616034	0.588235	0.632911	0.584034
	trial 182	1	1	1	1	0.995781	0.997877	0.995763	0.987234	0.982979	0.985201	0.985138	0.978814	0.978903	0.972516	0.972516	0.944681	0.930233	0.957806	0.919492	0.930233	0.92827	0.883721	0.895966	0.881356	0.832272	0.779874	0.861345	0.832981	0.858351	0.797468	0.798319	0.805907	0.811839	0.772152	0.687764	0.682105	0.703158	0.693277	0.673684	0.707627	0.711579	0.710084	0.646934	0.684989	0.647182	0.616034	0.647059	0.616352
	trial 183	1	1	1	0.995763	1	1	0.987234	0.997877	1	0.989474	0.972399	0.976842	0.955603	0.966245	0.95339	0.974684	0.930233	0.95966	0.923404	0.913684	0.871579	0.878981	0.911392	0.864979	0.833684	0.838983	0.833684	0.868644	0.860759	0.815126	0.773784	0.795789	0.877119	0.760504	0.718487	0.718487	0.721519	0.679406	0.694561	0.668067	0.627368	0.676471	0.705882	0.672269	0.631579	0.637131	0.677824	0.665263
	trial 184	1	1	1	0.995763	0.997877	0.995763	0.989429	1	0.987342	0.98081	0.962025	0.983051	0.962025	0.976744	0.978814	0.968153	0.96	0.968421	0.936441	0.911392	0.934183	0.951374	0.903361	0.863158	0.831933	0.854123	0.810924	0.824524	0.795789	0.829474	0.855932	0.797468	0.765328	0.797468	0.728421	0.711579	0.706131	0.731092	0.728421	0.676471	0.689076	0.690832	0.576842	0.666667	0.607966	0.611814	0.64135	0.53277
	trial 185	1	1	1	0.995745	1	0.993658	0.995763	0.989429	0.991525	0.987288	0.995745	0.993631	0.987288	0.968421	0.972632	0.942918	0.966102	0.957806	0.931915	0.909091	0.934183	0.930233	0.860759	0.923729	0.913319	0.837209	0.883227	0.842105	0.84322	0.867368	0.724211	0.803383	0.786469	0.842105	0.815126	0.750524	0.768908	0.670886	0.72956	0.724211	0.686441	0.666667	0.64135	0.659664	0.631799	0.64	0.654008	0.614737
	trial 186	1	0.997886	0.995763	0.997886	0.995781	0.993658	0.987234	0.995763	0.982979	0.993658	0.991561	0.987234	0.95339	0.974576	0.964059	0.963907	0.936441	0.927966	0.957806	0.913319	0.911017	0.848101	0.934461	0.864407	0.85654	0.855932	0.871036	0.854123	0.780591	0.826271	0.820296	0.734177	0.798319	0.805907	0.785714	0.694737	0.736402	0.770526	0.658228	0.67086	0.663866	0.666667	0.651163	0.633124	0.635789	0.706131	0.592437	0.624738
	trial 187	1	1	1	0.997886	1	0.991489	0.993631	1	0.987288	0.974576	0.989474	0.978814	0.972399	0.972516	0.955603	0.970339	0.92827	0.957447	0.92569	0.904863	0.914046	0.887473	0.911017	0.879493	0.841438	0.811839	0.872881	0.84322	0.78903	0.816842	0.741053	0.789916	0.766316	0.789144	0.830898	0.680761	0.755274	0.745263	0.70339	0.670886	0.731501	0.672269	0.642706	0.642857	0.654088	0.600423	0.607595	0.656904
	trial 188	1	1	0.995763	0.995763	0.995763	0.995763	0.997877	0.995763	0.991489	0.980973	0.970464	0.976645	0.980973	0.972516	0.970464	0.934183	0.972516	0.972516	0.972399	0.901053	0.909474	0.932203	0.940426	0.881356	0.894068	0.883721	0.901053	0.820296	0.837895	0.731092	0.794979	0.762712	0.785563	0.830508	0.766316	0.724211	0.804255	0.711579	0.751055	0.694737	0.725367	0.663866	0.623158	0.707368	0.682008	0.655462	0.60084	0.605042
	trial 189	1	1	1	0.997877	0.995763	1	1	0.993658	0.987342	0.989384	0.987288	0.966102	0.978723	0.968153	0.959831	0.952991	0.934461	0.978814	0.966245	0.911017	0.889831	0.883227	0.898734	0.917895	0.861345	0.822785	0.845011	0.854123	0.763713	0.823529	0.822034	0.756871	0.806723	0.780591	0.724576	0.743697	0.683544	0.78481	0.700422	0.707368	0.691983	0.714286	0.683544	0.736842	0.654008	0.631579	0.647059	0.579832
	trial 190	1	0.997877	0.997877	0.995763	1	1	0.993658	1	0.995763	0.989429	0.968421	0.981053	0.978814	0.959488	0.951168	0.964059	0.947368	0.961864	0.917548	0.95966	0.949367	0.884211	0.904863	0.869198	0.95339	0.823779	0.843882	0.837895	0.815126	0.819533	0.811839	0.773784	0.773109	0.787368	0.805907	0.821803	0.668067	0.690526	0.704403	0.723849	0.75	0.698947	0.642553	0.649895	0.652632	0.680672	0.627615	0.637131
	trial 191	1	1	1	1	1	0.991525	0.995763	0.993658	0.993658	0.995763	0.985138	0.983122	0.963907	0.968288	0.957447	0.934461	0.947146	0.930526	0.961864	0.915254	0.926004	0.921776	0.890295	0.887949	0.877119	0.840764	0.854737	0.821277	0.827004	0.840336	0.805907	0.739958	0.798319	0.778947	0.712788	0.722689	0.721519	0.745263	0.679325	0.662447	0.691824	0.71308	0.670886	0.617647	0.631579	0.630252	0.655462	0.635983
	trial 192	1	1	1	1	0.997877	1	0.995763	0.993658	0.985201	0.995781	0.980892	0.983051	0.982979	0.972516	0.959831	0.985138	0.949153	0.944915	0.934737	0.925373	0.932203	0.909091	0.875264	0.878981	0.867368	0.841438	0.823529	0.822785	0.805907	0.827004	0.8	0.795789	0.797468	0.765328	0.746835	0.806723	0.736842	0.717622	0.723849	0.741053	0.752643	0.682105	0.705882	0.652542	0.632911	0.738397	0.642857	0.624738
	trial 193	1	0.997877	0.997886	0.997877	1	0.993658	0.989429	0.989384	0.989429	0.981053	0.985201	0.993658	0.989339	0.957627	0.961864	0.968288	0.951168	0.951374	0.962025	0.953586	0.915254	0.931915	0.892178	0.883721	0.884211	0.832272	0.873418	0.776371	0.800839	0.823529	0.783158	0.791579	0.710084	0.793249	0.781513	0.765328	0.722689	0.722689	0.677824	0.693277	0.744186	0.704641	0.591195	0.698947	0.614737	0.606316	0.638655	0.596639
	trial 194	1	1	1	0.997877	1	0.995781	0.993631	0.993631	0.985201	0.983122	0.991489	0.980973	0.982979	0.970339	0.946695	0.959831	0.959831	0.934183	0.896842	0.900634	0.900634	0.843882	0.898305	0.859574	0.88	0.833684	0.838983	0.821053	0.804211	0.793249	0.838574	0.763713	0.751055	0.785714	0.777311	0.791579	0.663866	0.718487	0.700422	0.714588	0.72	0.644351	0.645435	0.652632	0.620253	0.665263	0.701681	0.586498
	trial 195	1	1	1	1	0.995763	0.995763	0.993631	0.989384	0.997877	0.991489	0.983051	0.974576	0.974576	0.968288	0.970339	0.961864	0.930233	0.936441	0.938166	0.92766	0.900634	0.892632	0.892178	0.89916	0.896842	0.860759	0.827731	0.845666	0.827004	0.801688	0.857143	0.795789	0.739958	0.811839	0.711864	0.757895	0.810924	0.757895	0.756303	0.732632	0.726891	0.645702	0.700422	0.672304	0.635983	0.641509	0.558824	0.634454
	trial 196	1	1	1	1	0.991525	0.997886	0.993631	0.993631	0.991489	0.989339	0.980892	0.983122	0.957627	0.974576	0.968421	0.965957	0.955414	0.926004	0.944915	0.934183	0.90678	0.902954	0.92569	0.888421	0.886555	0.827004	0.869748	0.842767	0.816068	0.806723	0.805907	0.797468	0.773784	0.78481	0.790698	0.786469	0.736842	0.778947	0.710084	0.752101	0.620545	0.687764	0.691824	0.694737	0.662474	0.624473	0.645702	0.612159
	trial 197	1	1	1	0.995781	0.993684	0.991525	0.991525	0.993658	0.987288	0.980892	0.987288	0.987288	0.972632	0.972399	0.966102	0.970339	0.949367	0.947146	0.951374	0.913684	0.89172	0.932203	0.870488	0.848101	0.878981	0.793249	0.869198	0.875264	0.830189	0.801688	0.75891	0.778947	0.793249	0.71308	0.726115	0.734177	0.694737	0.687898	0.686192	0.638655	0.647059	0.649789	0.630021	0.632911	0.655391	0.617647	0.613445	0.597458
	trial 198	1	1	0.997877	0.997886	0.993631	0.993631	0.997877	0.997877	0.991525	0.997886	0.976546	0.972399	0.989384	0.972516	0.961864	0.963907	0.949367	0.940928	0.926004	0.938689	0.919831	0.919831	0.889831	0.873418	0.858351	0.866242	0.873418	0.800839	0.858351	0.782241	0.799154	0.758475	0.811839	0.676471	0.764706	0.7173	0.700422	0.700422	0.738397	0.633124	0.693446	0.679325	0.658174	0.680672	0.682105	0.62605	0.662447	0.648536
	trial 199	1	1	1	1	0.993658	0.997877	0.991489	0.995745	0.991489	0.989429	0.974468	0.987288	0.972516	0.972516	0.966102	0.966102	0.953586	0.940928	0.934737	0.929638	0.910638	0.926004	0.844538	0.875264	0.870488	0.837895	0.895522	0.785714	0.835443	0.808421	0.705882	0.712788	0.747899	0.72	0.742138	0.726891	0.725367	0.704641	0.711579	0.729958	0.72	0.725738	0.696203	0.668067	0.619247	0.662447	0.563025	0.596639
	trial 200	1	1	0.995763	0.997886	0.997877	0.991525	1	0.991525	0.995763	0.991525	0.993684	0.991489	0.972399	0.974576	0.985138	0.972399	0.951374	0.942918	0.911017	0.957806	0.928571	0.900634	0.913319	0.868644	0.812632	0.868644	0.879493	0.770526	0.821053	0.869748	0.800847	0.797468	0.804211	0.823529	0.735294	0.734177	0.749474	0.719665	0.698947	0.704641	0.708861	0.70021	0.726891	0.623158	0.645702	0.64	0.647059	0.623158
	trial 201	1	0.997877	0.997877	1	0.997886	0.993658	0.989429	0.991489	0.985201	0.985075	0.974576	0.985075	0.974576	0.970339	0.959831	0.97479	0.951374	0.947368	0.955414	0.917895	0.894958	0.89916	0.921776	0.84322	0.805907	0.87395	0.861345	0.839662	0.796646	0.822785	0.805907	0.746835	0.787368	0.70021	0.759494	0.773784	0.735294	0.742616	0.648305	0.719665	0.728421	0.704403	0.662474	0.637317	0.696203	0.631579	0.616034	0.663866
	trial 202	1	1	1	0.995763	0.995781	0.989429	0.993631	0.987342	0.991525	0.995781	0.987288	0.976744	0.978814	0.966245	0.976645	0.970213	0.947368	0.957627	0.942918	0.914894	0.932489	0.917197	0.879493	0.875789	0.854737	0.866242	0.817797	0.819328	0.805085	0.799154	0.731092	0.887949	0.796646	0.783898	0.72956	0.734177	0.758475	0.710084	0.701903	0.722689	0.680761	0.690377	0.70021	0.645702	0.613445	0.651261	0.596639	0.635789
	trial 203	1	1	1	0.997877	0.993658	0.997877	0.995763	0.983051	0.993631	0.993631	0.985138	0.983051	0.980892	0.976744	0.976744	0.949153	0.936709	0.955789	0.913319	0.92569	0.940678	0.917197	0.915612	0.875264	0.851064	0.89172	0.887949	0.821277	0.822034	0.753684	0.745263	0.829787	0.766949	0.804211	0.746835	0.755839	0.759494	0.710359	0.793249	0.665254	0.64135	0.747899	0.641189	0.699153	0.591195	0.627368	0.610526	0.626305
	trial 204	1	1	0.997877	1	1	0.991489	0.989429	0.989429	0.997877	0.980892	0.991525	0.981053	0.978814	0.980973	0.961702	0.949153	0.966102	0.965957	0.907173	0.926316	0.913319	0.877637	0.848101	0.881857	0.854737	0.898305	0.875789	0.817797	0.832981	0.78481	0.766949	0.776371	0.800839	0.795789	0.786469	0.725738	0.794979	0.652632	0.735294	0.736842	0.684874	0.698947	0.606316	0.655462	0.607966	0.599156	0.70021	0.628931
	trial 205	1	1	0.997877	0.997886	0.995763	0.997886	1	0.989429	0.995763	0.983122	0.987288	0.976645	0.995745	0.972516	0.936709	0.961864	0.936441	0.955603	0.919492	0.932489	0.898305	0.926316	0.930526	0.838983	0.866808	0.835443	0.816068	0.848101	0.780591	0.821053	0.783158	0.773109	0.777311	0.757895	0.687631	0.767932	0.733753	0.760504	0.677895	0.743697	0.675105	0.680672	0.649789	0.725738	0.682105	0.682105	0.64557	0.663866
	trial 206	1	0.997877	1	0.997877	1	0.991525	0.995763	0.995745	0.987234	0.993631	0.991525	0.995763	0.959831	0.978814	0.968017	0.970213	0.944681	0.919492	0.924051	0.949367	0.896842	0.927966	0.892632	0.878151	0.902954	0.822785	0.867368	0.887473	0.824524	0.837895	0.790698	0.834382	0.70339	0.735729	0.756303	0.774737	0.745263	0.684874	0.673729	0.655462	0.682203	0.659619	0.676471	0.630021	0.672269	0.621849	0.602105	0.672269
	trial 207	1	1	0.997877	1	1	0.995763	0.993658	0.989429	0.993631	0.980892	0.993658	0.983122	0.972399	0.978814	0.94958	0.951374	0.944681	0.915254	0.926004	0.944681	0.919492	0.922105	0.913319	0.885593	0.862579	0.849894	0.870488	0.828025	0.824268	0.85654	0.723044	0.792373	0.770213	0.669492	0.763103	0.684989	0.764706	0.773109	0.689218	0.708861	0.637131	0.661053	0.669474	0.683544	0.598326	0.644211	0.558824	0.606316
	trial 208	1	1	1	1	0.995763	1	0.997886	0.980973	0.987288	0.982979	0.987288	0.974576	0.972516	0.96	0.957806	0.962025	0.970213	0.940928	0.924051	0.904459	0.917548	0.869198	0.852321	0.87234	0.877637	0.806723	0.810127	0.837209	0.791579	0.831224	0.841438	0.755274	0.735294	0.725738	0.765328	0.734177	0.682105	0.680761	0.707627	0.679325	0.738397	0.684874	0.683438	0.666667	0.62605	0.578059	0.651261	0.60084
	trial 209	1	1	0.997877	0.997877	1	0.993658	0.997877	0.997877	0.991525	0.987342	0.989384	0.974468	0.972516	0.985201	0.957627	0.961702	0.92827	0.953586	0.901053	0.911392	0.888421	0.925373	0.951168	0.902954	0.842105	0.862579	0.809322	0.836134	0.743697	0.800847	0.782979	0.769556	0.775424	0.763103	0.687764	0.721519	0.668067	0.732632	0.729958	0.696203	0.675105	0.677895	0.623158	0.707627	0.637131	0.618947	0.703158	0.67086
	trial 210	1	1	0.995763	1	0.991525	0.989384	0.993603	0.993658	0.997886	0.991489	0.989429	0.993631	0.972281	0.974468	0.980973	0.970464	0.951374	0.968288	0.940928	0.904459	0.887949	0.887949	0.892178	0.907173	0.919492	0.889831	0.862579	0.864407	0.785714	0.833684	0.765328	0.831224	0.737288	0.756871	0.736842	0.763713	0.670886	0.75	0.725738	0.746331	0.694737	0.651261	0.704641	0.684874	0.604651	0.711579	0.64	0.570231
	trial 211	1	1	1	1	0.997877	0.997886	0.995745	0.989429	0.987234	0.993631	0.985138	0.987288	0.989384	0.976645	0.964059	0.95339	0.926004	0.966102	0.940678	0.944915	0.930233	0.919831	0.883721	0.875264	0.892632	0.836518	0.858351	0.845666	0.852941	0.803383	0.825263	0.768908	0.797468	0.739958	0.732632	0.749474	0.759494	0.680761	0.7173	0.731092	0.682203	0.668076	0.628931	0.659619	0.649895	0.568421	0.64557	0.659664
	trial 212	1	1	1	0.997877	1	1	0.997877	0.989384	0.991489	0.983051	0.987288	0.985201	0.970339	0.983051	0.966102	0.951168	0.955603	0.932203	0.940678	0.947146	0.900634	0.930526	0.892632	0.909474	0.869198	0.894515	0.821053	0.8	0.795789	0.810127	0.765328	0.811839	0.807611	0.749474	0.810127	0.751055	0.686441	0.728421	0.663866	0.661053	0.675159	0.690526	0.634454	0.631579	0.682105	0.613779	0.645702	0.56962
	trial 213	1	0.997877	1	1	0.997886	0.997886	0.995763	0.995745	0.989429	0.989384	0.980892	0.987234	0.957627	0.978903	0.964059	0.955414	0.95339	0.96	0.938689	0.955603	0.883227	0.938689	0.837209	0.866808	0.898305	0.877119	0.852321	0.832272	0.814346	0.825263	0.810924	0.815126	0.735294	0.791579	0.767296	0.747899	0.708861	0.722689	0.718487	0.778013	0.684989	0.617647	0.647182	0.691824	0.641509	0.599156	0.628692	0.56962
	trial 214	1	1	1	0.997886	0.997877	0.995763	0.989429	0.989429	0.993631	0.993631	0.976645	0.980973	0.968288	0.968288	0.947146	0.962185	0.949367	0.951168	0.923729	0.96	0.947146	0.898734	0.898305	0.898734	0.894068	0.893617	0.855932	0.818565	0.835443	0.770526	0.810924	0.831224	0.807611	0.759494	0.706131	0.737945	0.731501	0.728421	0.698947	0.725738	0.70339	0.673684	0.648305	0.662447	0.630021	0.632696	0.617647	0.60084
	trial 215	1	1	1	0.997877	1	0.997877	0.995763	0.993658	0.997886	0.987234	0.991561	0.989384	0.970339	0.987288	0.962025	0.961864	0.961702	0.926316	0.957447	0.907563	0.914894	0.907173	0.877119	0.860759	0.911392	0.871036	0.833684	0.835443	0.806794	0.816068	0.738397	0.800839	0.772152	0.802548	0.780591	0.729958	0.750524	0.753191	0.70021	0.698947	0.677895	0.654088	0.710084	0.637317	0.641509	0.634454	0.62605	0.649895
	trial 216	1	1	0.993631	0.997877	0.997877	0.995781	0.993603	0.997877	0.993658	0.993631	0.991489	0.983051	0.972399	0.953586	0.964211	0.96	0.968153	0.942675	0.930233	0.909474	0.895966	0.936441	0.872881	0.884211	0.889831	0.825263	0.862579	0.877637	0.821803	0.821053	0.728033	0.781316	0.752643	0.789916	0.782241	0.75891	0.711297	0.708861	0.769556	0.715789	0.686441	0.715789	0.718487	0.662447	0.576842	0.64557	0.592437	0.607966
	trial 217	1	1	0.997877	0.995763	0.997877	1	0.989429	1	0.989429	0.987342	0.993631	0.987234	0.968153	0.957447	0.968153	0.964211	0.957627	0.946921	0.921444	0.927966	0.926004	0.878151	0.877637	0.873418	0.88	0.840764	0.852321	0.817021	0.774737	0.804255	0.781316	0.754717	0.754237	0.783158	0.748414	0.752101	0.757895	0.735294	0.729958	0.677824	0.735729	0.697479	0.745263	0.689076	0.642857	0.672269	0.603376	0.624473
	trial 218	1	1	1	1	1	0.997886	0.995763	0.993631	1	0.980973	0.997877	0.987342	0.987179	0.968288	0.972516	0.938429	0.968288	0.974576	0.932489	0.922105	0.919149	0.859574	0.863158	0.879493	0.901053	0.857749	0.818565	0.842767	0.845666	0.832981	0.846316	0.724211	0.766316	0.750524	0.800839	0.741053	0.745263	0.707368	0.712788	0.752101	0.767296	0.638655	0.708595	0.642857	0.617647	0.675052	0.633124	0.659664
	trial 219	1	1	1	0.997877	0.997886	0.993658	0.987342	0.995763	0.997886	0.993631	0.993658	0.983051	0.970339	0.972399	0.972399	0.957447	0.953191	0.936441	0.951374	0.940678	0.897872	0.881356	0.909091	0.924051	0.857143	0.858351	0.893082	0.858351	0.830508	0.735294	0.761506	0.810127	0.785714	0.697674	0.789916	0.735294	0.749474	0.718816	0.744186	0.749474	0.707368	0.697674	0.677895	0.67364	0.651261	0.712788	0.649895	0.595388
	trial 220	1	1	0.995763	1	1	0.997877	0.995745	0.983051	0.995763	0.991525	0.991525	0.989429	0.980892	0.985138	0.972632	0.976744	0.972516	0.940678	0.955789	0.90678	0.942918	0.887949	0.881857	0.879493	0.902954	0.898305	0.877119	0.833333	0.824524	0.767932	0.731501	0.778947	0.769556	0.823529	0.751055	0.725738	0.778947	0.699153	0.721519	0.739496	0.669474	0.647059	0.652632	0.637131	0.642857	0.602105	0.617647	0.649895
	trial 221	1	1	0.997877	0.997877	0.993658	0.993631	0.989384	1	0.997877	0.985138	0.989384	0.983051	0.95966	0.962025	0.927966	0.946921	0.974576	0.95339	0.898734	0.926004	0.953191	0.858351	0.881356	0.885593	0.864407	0.864407	0.836518	0.825263	0.852321	0.822785	0.799154	0.795745	0.774737	0.778013	0.780591	0.72	0.782241	0.79661	0.708595	0.75641	0.675105	0.644211	0.682105	0.680672	0.724211	0.637131	0.670886	0.70021
	trial 222	1	1	0.997877	1	0.991525	0.995781	0.991489	0.987342	0.991525	0.989339	0.983051	0.974576	0.978814	0.962025	0.966102	0.951168	0.949153	0.949153	0.942918	0.921776	0.896406	0.892178	0.871036	0.880851	0.883721	0.833684	0.860759	0.843882	0.883721	0.790698	0.803383	0.721519	0.748954	0.787368	0.773109	0.711579	0.731092	0.705882	0.71308	0.707368	0.666667	0.774737	0.714588	0.698947	0.67086	0.658228	0.608879	0.584034
	trial 223	1	1	1	1	0.993631	0.991489	1	0.995781	0.995763	0.995745	0.980892	0.985201	0.982979	0.968288	0.966245	0.976645	0.949153	0.940678	0.898734	0.934461	0.900634	0.888421	0.919492	0.864979	0.835443	0.877637	0.845666	0.831224	0.782241	0.792373	0.754717	0.79661	0.801688	0.757895	0.721519	0.761099	0.715789	0.735729	0.662447	0.726891	0.694737	0.644211	0.668076	0.578616	0.735294	0.716981	0.669474	0.654008
	trial 224	1	1	1	0.993631	0.995763	0.993631	0.989429	0.987342	0.995763	0.982979	0.974576	0.987288	0.978814	0.955603	0.970339	0.970339	0.968153	0.944915	0.934461	0.926004	0.912951	0.89172	0.889831	0.894068	0.805085	0.854737	0.814346	0.845666	0.804211	0.827004	0.8	0.756303	0.792373	0.761099	0.742616	0.773784	0.736842	0.718816	0.707368	0.654088	0.718816	0.673684	0.682105	0.635789	0.682105	0.689076	0.60084	0.596639
	trial 225	1	1	1	1	0.993658	1	0.991525	0.995763	0.991525	0.993631	0.976546	0.978814	0.966102	0.985138	0.919831	0.962025	0.964211	0.968421	0.942918	0.953586	0.923729	0.904863	0.870488	0.915612	0.875789	0.855932	0.838983	0.817797	0.818565	0.831933	0.776371	0.799154	0.768577	0.78903	0.726115	0.763713	0.721519	0.725367	0.768908	0.703158	0.696203	0.728814	0.605042	0.614737	0.704403	0.662447	0.734177	0.637131
	trial 226	1	1	1	1	0.993658	0.993631	0.987288	0.997877	0.995763	0.991525	0.989429	0.987288	0.980973	0.978814	0.98081	0.961864	0.963907	0.955789	0.92569	0.932203	0.92569	0.889831	0.909474	0.861407	0.888421	0.865546	0.802521	0.867925	0.797468	0.791579	0.78903	0.801688	0.782241	0.759494	0.745763	0.78481	0.721868	0.700422	0.745763	0.669474	0.720339	0.633124	0.630021	0.739958	0.64557	0.687631	0.618947	0.601695
	trial 227	1	1	0.995763	0.997886	1	0.997886	0.995745	0.993631	0.993631	0.993658	0.976744	0.966245	0.993631	0.982979	0.943158	0.957627	0.968288	0.959831	0.921776	0.945148	0.902542	0.894958	0.868085	0.879493	0.858351	0.846316	0.8	0.848101	0.857143	0.748414	0.802521	0.763713	0.809224	0.786469	0.780591	0.745263	0.722689	0.755274	0.749474	0.666667	0.698947	0.711864	0.649789	0.691824	0.708595	0.672269	0.669456	0.572632
	trial 228	1	1	1	1	0.995763	1	0.993658	0.993631	0.991525	0.995763	0.989339	0.974576	0.968288	0.989384	0.981053	0.949367	0.942675	0.944681	0.921776	0.942918	0.915612	0.872881	0.938689	0.875789	0.854737	0.828753	0.837209	0.814346	0.801688	0.794118	0.814346	0.78903	0.725738	0.778947	0.793249	0.778013	0.737288	0.725738	0.704403	0.721519	0.693277	0.728421	0.697479	0.64	0.649895	0.670886	0.631579	0.624738
	trial 229	1	1	1	0.995763	0.997877	0.993658	0.997886	0.997877	0.985138	0.993631	0.983051	0.972399	0.978903	0.978814	0.976744	0.966102	0.942431	0.944915	0.932203	0.932203	0.917548	0.915966	0.850526	0.875789	0.866808	0.864979	0.815126	0.811839	0.827731	0.803383	0.765957	0.755274	0.786469	0.712788	0.776371	0.755274	0.747899	0.658228	0.693277	0.687764	0.682105	0.630021	0.676471	0.700422	0.591195	0.620545	0.613445	0.60084
	trial 230	1	1	1	1	0.997877	0.995763	0.991525	0.985138	0.993684	0.991561	1	0.976645	0.982906	0.980973	0.95966	0.972399	0.983051	0.917197	0.947146	0.936709	0.92827	0.885593	0.910638	0.887949	0.898305	0.840336	0.812632	0.770526	0.825263	0.745263	0.860169	0.778947	0.771488	0.784969	0.75	0.714286	0.693277	0.774737	0.663866	0.673729	0.745263	0.661053	0.700422	0.683544	0.696203	0.621849	0.655391	0.603376
	trial 231	1	1	0.995763	1	1	0.985138	0.993658	0.991489	0.991525	0.989429	0.976744	0.987288	0.976645	0.970464	0.964059	0.964059	0.95339	0.934737	0.934461	0.92569	0.913319	0.875789	0.889831	0.902954	0.872881	0.888421	0.805907	0.821053	0.831933	0.772152	0.798319	0.813559	0.787368	0.773784	0.765328	0.710084	0.742616	0.769556	0.8	0.691983	0.651163	0.718163	0.648536	0.648421	0.620545	0.617647	0.682105	0.644211
	trial 232	1	1	0.997886	0.997877	1	0.995763	0.989384	0.995763	0.995763	0.991489	0.976645	0.966102	0.968153	0.961864	0.983051	0.938689	0.947146	0.943158	0.961864	0.911017	0.92437	0.934183	0.919831	0.921776	0.858351	0.892178	0.812632	0.881356	0.854123	0.766316	0.781316	0.822034	0.810127	0.731501	0.78903	0.706131	0.718487	0.697674	0.700422	0.700422	0.683438	0.711579	0.666667	0.638655	0.655462	0.587002	0.596639	0.62605
	trial 233	1	1	1	0.997877	1	1	0.987288	0.991525	0.991525	0.993631	0.978814	0.976546	0.987288	0.972399	0.968017	0.972516	0.95339	0.949367	0.944681	0.92827	0.919831	0.894068	0.894068	0.900634	0.832981	0.869198	0.877119	0.775424	0.889831	0.78903	0.760504	0.800839	0.803347	0.776371	0.672304	0.72	0.661053	0.711579	0.727273	0.705882	0.694737	0.672269	0.711297	0.675052	0.677895	0.648305	0.663866	0.607595
	trial 234	1	1	1	1	1	0.995763	0.993631	0.991525	0.987288	0.980973	0.989384	0.978903	0.983051	0.978814	0.978814	0.936975	0.961864	0.959831	0.940928	0.934461	0.90678	0.913319	0.915612	0.887949	0.864407	0.890295	0.821277	0.833684	0.838298	0.78903	0.804211	0.816068	0.78903	0.777311	0.816842	0.710084	0.763713	0.637131	0.683544	0.744186	0.761099	0.634454	0.669474	0.623158	0.627119	0.735729	0.584034	0.627368
	trial 235	1	1	1	1	0.997877	1	0.989384	0.993631	0.993658	0.983122	0.970213	0.987342	0.987342	0.980973	0.978632	0.953586	0.949153	0.912951	0.92827	0.936709	0.887949	0.866808	0.886076	0.889831	0.881356	0.854737	0.828753	0.829474	0.833684	0.784067	0.821053	0.736842	0.75891	0.721519	0.7173	0.755274	0.759494	0.785714	0.715789	0.734177	0.696203	0.666667	0.693277	0.620253	0.676471	0.653928	0.649895	0.612159
	trial 236	1	1	1	0.993658	0.995763	1	1	0.991489	0.974684	0.974576	0.993631	0.980973	0.987288	0.974576	0.978903	0.95966	0.968288	0.917197	0.921776	0.946921	0.917895	0.896406	0.904051	0.892178	0.876596	0.787368	0.852321	0.780591	0.867368	0.789916	0.755274	0.78481	0.785714	0.721519	0.765328	0.704641	0.708861	0.728421	0.725738	0.659708	0.708861	0.703158	0.65678	0.677895	0.707368	0.669474	0.62605	0.62605
	trial 237	1	1	0.995763	1	1	0.995763	0.995763	0.974576	0.995763	0.993658	0.968153	0.980973	0.974576	0.95966	0.964211	0.95339	0.966245	0.938429	0.949367	0.894515	0.900212	0.917197	0.923729	0.894068	0.878981	0.877119	0.839662	0.830189	0.830508	0.817797	0.819533	0.808421	0.798301	0.752643	0.728814	0.716102	0.687631	0.697479	0.687631	0.690526	0.700422	0.665272	0.718816	0.655462	0.694737	0.623431	0.613445	0.672269
	trial 238	1	1	1	0.995763	0.997886	0.993631	0.989429	0.993631	0.987342	0.991489	0.968288	0.980973	0.991525	0.955414	0.978814	0.972399	0.951374	0.951168	0.923729	0.930233	0.921776	0.924051	0.855932	0.886076	0.837895	0.855932	0.843882	0.810127	0.852321	0.827004	0.837209	0.718487	0.722689	0.686316	0.765328	0.801688	0.801688	0.724211	0.74477	0.710359	0.663866	0.672304	0.632911	0.672269	0.668067	0.613445	0.641509	0.613445
	trial 239	1	1	0.995763	1	1	0.991525	0.993658	0.995745	0.991561	0.993658	0.978814	0.976842	0.970464	0.968288	0.953586	0.95339	0.946921	0.909474	0.947146	0.917548	0.966102	0.908705	0.836134	0.883721	0.874735	0.829474	0.812632	0.786469	0.84322	0.791579	0.827004	0.774737	0.716102	0.8	0.682105	0.761099	0.728421	0.697479	0.682105	0.669474	0.763103	0.679245	0.652632	0.646934	0.642857	0.633124	0.666667	0.64
	trial 240	1	1	0.997886	1	1	0.997886	0.991489	0.997877	0.991525	0.980973	0.991489	0.972399	0.983122	0.991525	0.955603	0.961864	0.92827	0.955414	0.930526	0.940928	0.907173	0.92827	0.91258	0.866808	0.872881	0.894068	0.827731	0.857143	0.782241	0.786469	0.816842	0.780591	0.768908	0.790698	0.777311	0.742616	0.752643	0.679325	0.704883	0.686316	0.686316	0.666667	0.612159	0.637317	0.700422	0.672269	0.651261	0.613108
	trial 241	1	1	1	1	1	0.991489	0.993658	0.995763	0.989339	0.978723	0.987288	0.985201	0.970339	0.970339	0.957806	0.972632	0.957806	0.951374	0.932773	0.909474	0.887949	0.929638	0.915254	0.868644	0.879493	0.833684	0.903361	0.770526	0.843882	0.839662	0.844538	0.808421	0.756303	0.772152	0.727273	0.699153	0.698947	0.676471	0.725738	0.70021	0.72956	0.708861	0.679325	0.668067	0.617647	0.593684	0.732632	0.605042
	trial 242	1	1	0.995763	1	1	0.993631	0.995763	0.983051	0.987288	0.985138	0.987288	0.978814	0.989384	1	0.95339	0.964059	0.911017	0.934183	0.962025	0.890295	0.919492	0.894068	0.894958	0.897872	0.895966	0.818565	0.84322	0.798319	0.841438	0.846316	0.791579	0.690526	0.809224	0.771488	0.78481	0.757895	0.72	0.711297	0.77707	0.706131	0.707113	0.690526	0.668067	0.720339	0.637131	0.665263	0.612159	0.683438
	trial 243	0.997877	1	0.993631	1	0.997877	1	0.995763	0.991525	1	1	0.993631	0.985201	0.980892	0.978814	0.987342	0.955603	0.978992	0.938689	0.944681	0.896406	0.938689	0.896406	0.898305	0.88	0.878981	0.834746	0.860759	0.850526	0.860759	0.852321	0.779661	0.774737	0.777311	0.778013	0.748414	0.696017	0.700422	0.745263	0.710084	0.663848	0.691983	0.682105	0.662474	0.677895	0.597895	0.605042	0.57563	0.668067
	trial 244	1	1	1	0.997886	0.997877	0.993658	0.997877	0.987288	0.987234	0.987288	0.987342	0.976744	0.972516	0.959831	0.983122	0.946921	0.957627	0.926004	0.936709	0.92827	0.938689	0.938947	0.870488	0.877637	0.861996	0.882353	0.809322	0.848101	0.79661	0.742616	0.794926	0.785563	0.805907	0.762712	0.755274	0.746331	0.771186	0.720339	0.714286	0.758475	0.714588	0.711579	0.647182	0.642706	0.620545	0.648421	0.603774	0.616352
	trial 245	1	1	1	1	0.997877	0.995763	1	0.987288	0.993684	0.991525	0.978814	0.991525	0.955603	0.966102	0.966245	0.944915	0.953191	0.946921	0.924051	0.931915	0.879493	0.866808	0.881857	0.904863	0.807611	0.864979	0.848739	0.8	0.838983	0.792373	0.805907	0.805907	0.761099	0.766316	0.730361	0.760504	0.72	0.703158	0.723044	0.67086	0.689218	0.683544	0.642706	0.704641	0.663848	0.616352	0.616034	0.58351
	trial 246	1	1	1	0.997877	0.995763	0.995745	0.995745	0.997877	0.991525	0.995781	0.985138	0.978903	0.978814	0.980892	0.963907	0.940928	0.961864	0.949367	0.932203	0.915612	0.909091	0.911017	0.849257	0.898734	0.862579	0.864979	0.852878	0.868085	0.823779	0.871036	0.816068	0.747899	0.785714	0.782241	0.767932	0.72	0.663866	0.774737	0.72	0.670886	0.693446	0.669456	0.714286	0.646934	0.665263	0.665263	0.652632	0.597895
	trial 247	1	1	1	1	0.995763	0.995763	0.993658	0.993631	0.985138	0.993631	0.991525	0.997877	0.978814	0.976645	0.968288	0.949153	0.92827	0.951579	0.953586	0.911765	0.940678	0.832981	0.864407	0.907173	0.894515	0.826271	0.887949	0.809224	0.827731	0.805846	0.780591	0.801688	0.825263	0.763103	0.716981	0.801688	0.682105	0.656842	0.694737	0.67364	0.737945	0.705882	0.624738	0.668076	0.591195	0.592902	0.649895	0.630252
	trial 248	1	1	1	0.997877	1	0.997877	0.995763	0.987288	0.991489	0.987234	0.983051	0.989429	0.961702	0.970588	0.972516	0.940928	0.913319	0.909091	0.912951	0.917548	0.945148	0.921776	0.894068	0.913319	0.905263	0.828753	0.821803	0.825263	0.816842	0.820296	0.789916	0.726115	0.835443	0.795789	0.707368	0.752643	0.739958	0.761099	0.715481	0.71308	0.765328	0.614737	0.670886	0.684874	0.652632	0.656842	0.648536	0.591195
	trial 249	0.997877	0.997877	0.993631	0.997877	1	0.997877	1	0.983051	0.989384	0.991525	0.997886	0.980973	0.957806	0.964211	0.961864	0.957447	0.934461	0.955414	0.95339	0.904863	0.922105	0.888889	0.913319	0.872881	0.864979	0.877119	0.851695	0.84322	0.808421	0.783158	0.795789	0.807611	0.766316	0.827731	0.728421	0.809224	0.732632	0.752101	0.663866	0.72	0.736842	0.64557	0.676533	0.649895	0.64557	0.621564	0.537815	0.57384
	trial 250	1	1	0.997886	0.997877	1	0.991525	0.993658	0.997886	0.995763	0.993658	0.991561	0.980973	0.987342	0.974576	0.953586	0.961702	0.951374	0.949153	0.934183	0.890295	0.92569	0.911017	0.881857	0.915966	0.884211	0.820296	0.924051	0.828025	0.827731	0.8	0.826271	0.809322	0.731092	0.789916	0.734177	0.775424	0.718816	0.707368	0.720339	0.649789	0.711579	0.714588	0.704641	0.638655	0.652632	0.605042	0.645702	0.623158
	trial 251	1	1	0.991525	0.995763	0.991561	1	0.997877	0.989384	0.991525	0.995763	0.982979	0.980973	0.987288	0.961864	0.987288	0.94958	0.966387	0.968288	0.936709	0.907173	0.904051	0.926004	0.843882	0.877637	0.851695	0.802548	0.839662	0.869748	0.828753	0.787368	0.767932	0.765328	0.794926	0.774468	0.778947	0.784067	0.727273	0.700422	0.721519	0.639831	0.686192	0.682105	0.699153	0.701681	0.675052	0.604651	0.601695	0.631799
	trial 252	1	0.997877	0.993631	1	0.991525	1	0.985138	0.991525	0.995745	0.978903	0.995763	0.976744	0.980892	0.987342	0.970339	0.968288	0.957627	0.95966	0.95339	0.940678	0.909091	0.909091	0.890295	0.875264	0.868644	0.854737	0.811839	0.837209	0.791579	0.845666	0.803383	0.807611	0.806794	0.780591	0.718816	0.729958	0.731092	0.705882	0.704641	0.772824	0.689076	0.675105	0.669474	0.663866	0.708861	0.679325	0.563674	0.631579
	trial 253	1	1	0.997877	1	0.993658	0.993658	0.995745	0.991489	0.991525	0.989429	0.980892	0.972399	0.982979	0.953191	0.95339	0.940678	0.955603	0.974576	0.902542	0.951374	0.968153	0.936709	0.911017	0.881356	0.924051	0.806723	0.845666	0.884696	0.834382	0.88	0.772152	0.782241	0.795789	0.714286	0.731092	0.739496	0.745263	0.693277	0.762105	0.676471	0.655462	0.739958	0.701681	0.613445	0.673684	0.579281	0.623158	0.552743
	trial 254	1	1	1	0.993631	0.995763	0.997886	1	0.997886	0.993631	0.976744	0.991561	0.980892	0.980892	0.983051	0.955603	0.966245	0.934461	0.930526	0.936709	0.949153	0.907173	0.944915	0.883721	0.905263	0.901053	0.837895	0.864979	0.837209	0.756871	0.795789	0.801688	0.735729	0.793249	0.731092	0.814346	0.751592	0.704403	0.716981	0.732632	0.707368	0.708861	0.666667	0.689076	0.594937	0.640167	0.627368	0.663866	0.617647
	trial 255	1	0.995763	0.997877	0.997877	1	0.997877	0.997886	0.995745	0.982979	0.987288	0.989429	0.972632	0.993631	0.968153	0.966102	0.966245	0.940928	0.955603	0.940928	0.940426	0.892632	0.892178	0.885106	0.881857	0.892632	0.823529	0.84322	0.766949	0.849894	0.813559	0.799154	0.732632	0.760504	0.783158	0.773784	0.735729	0.78903	0.70021	0.665254	0.732632	0.703158	0.631356	0.703158	0.644211	0.677895	0.617647	0.672269	0.617647
	trial 256	1	1	1	0.997877	1	0.997877	0.995763	0.997877	0.985138	0.989429	0.978814	0.983122	0.978723	0.96	0.951374	0.972399	0.943158	0.955414	0.924051	0.930233	0.936441	0.919492	0.897872	0.883721	0.886076	0.883721	0.894515	0.866808	0.78826	0.813559	0.823529	0.752643	0.700422	0.735294	0.786611	0.728421	0.752101	0.71308	0.725738	0.687631	0.680672	0.648421	0.727273	0.714588	0.610526	0.632911	0.614737	0.668067
	trial 257	1	1	1	1	1	0.995763	0.997886	0.987288	0.989429	0.985138	0.976744	0.963907	0.983051	0.95339	0.963907	0.946921	0.938689	0.923404	0.917548	0.894515	0.907173	0.89916	0.915612	0.834746	0.877119	0.860759	0.796646	0.887473	0.819533	0.778947	0.791579	0.827731	0.714588	0.715789	0.753684	0.715789	0.683544	0.675105	0.669474	0.703158	0.691983	0.651261	0.605042	0.665254	0.64557	0.652632	0.634454	0.614737
	trial 258	1	1	1	0.993658	0.997886	0.993658	0.997877	0.991561	0.980973	0.987288	0.976744	0.968153	0.976744	0.974684	0.951374	0.949153	0.940426	0.942918	0.945148	0.938947	0.938689	0.90678	0.860169	0.834746	0.887473	0.881356	0.839662	0.838983	0.843882	0.85654	0.790698	0.782427	0.723044	0.831224	0.816068	0.777311	0.746331	0.707368	0.652542	0.748414	0.735294	0.672269	0.642857	0.663848	0.648421	0.696017	0.652632	0.617647
	trial 259	1	1	1	1	0.991525	0.991525	1	0.980973	0.989474	0.991489	0.993631	0.970339	0.978903	0.961864	0.963907	0.951168	0.921776	0.945148	0.934461	0.912951	0.885593	0.913319	0.904863	0.883721	0.909091	0.84322	0.873418	0.835443	0.838983	0.794926	0.778947	0.754717	0.718487	0.794055	0.700422	0.743697	0.731501	0.731915	0.675105	0.662447	0.683438	0.642857	0.662474	0.628931	0.668067	0.613445	0.606316	0.686316
	trial 260	1	0.997877	0.997877	1	0.995763	0.995763	0.991525	0.985138	0.985201	0.995781	0.995763	0.95966	0.980892	0.968421	0.957806	0.983051	0.974468	0.930233	0.947368	0.955789	0.930526	0.879493	0.900212	0.875789	0.842105	0.873418	0.803383	0.816068	0.875264	0.790698	0.814346	0.849894	0.780591	0.711579	0.741053	0.701903	0.742616	0.763713	0.762105	0.734177	0.683438	0.686316	0.638655	0.689076	0.64135	0.638655	0.609244	0.607966
	trial 261	1	1	1	1	1	0.995763	0.989474	0.989384	0.993631	0.989384	0.987288	0.982979	0.968153	0.987288	0.974684	0.972399	0.944681	0.894068	0.92569	0.898734	0.919831	0.924051	0.911392	0.907563	0.850526	0.881356	0.862579	0.828753	0.810127	0.819328	0.798319	0.768908	0.72	0.786469	0.797468	0.635593	0.771186	0.656842	0.707627	0.731501	0.696203	0.647059	0.677966	0.630252	0.711579	0.668067	0.663883	0.640167
	trial 262	1	1	0.997886	0.997886	0.995763	0.997877	0.997877	0.991525	0.991489	0.991489	0.982979	0.987288	0.98081	0.978814	0.978723	0.962025	0.955603	0.953191	0.961864	0.940928	0.911392	0.92569	0.89916	0.854123	0.915254	0.886076	0.837895	0.843882	0.773109	0.818565	0.756871	0.794926	0.741053	0.819328	0.785714	0.690678	0.669474	0.693277	0.705637	0.662447	0.693446	0.756303	0.741525	0.627368	0.661053	0.610526	0.652632	0.623431
	trial 263	1	1	1	1	0.997877	0.995763	0.995763	0.997877	0.993631	0.993631	0.983051	0.987288	0.972399	0.974576	0.945148	0.970339	0.927966	0.951168	0.930526	0.911392	0.890295	0.887473	0.917895	0.835443	0.915254	0.849894	0.854123	0.855932	0.806723	0.841438	0.828025	0.739496	0.762105	0.72956	0.758475	0.762712	0.761099	0.735294	0.745263	0.711579	0.669492	0.694737	0.654008	0.614737	0.666667	0.64135	0.683544	0.598326
	trial 264	1	1	1	1	0.995763	0.991525	1	0.987288	0.993631	0.991525	0.968288	0.983051	0.955414	0.936975	0.976645	0.959831	0.95966	0.938689	0.955603	0.913684	0.894068	0.907173	0.911392	0.868644	0.816842	0.881857	0.855932	0.865546	0.813559	0.847458	0.795789	0.782241	0.822785	0.801688	0.767296	0.741053	0.767296	0.729958	0.707368	0.668067	0.696203	0.631579	0.684874	0.712788	0.644211	0.627615	0.672269	0.613779
	trial 265	1	1	1	1	0.995745	0.991525	0.995763	0.997877	0.991561	0.991525	0.985138	0.970213	0.989339	0.980973	0.972516	0.955603	0.951168	0.963907	0.919492	0.934461	0.953586	0.919831	0.894068	0.885593	0.875789	0.81104	0.890295	0.807611	0.803383	0.839662	0.798319	0.738397	0.78481	0.8	0.752101	0.728421	0.729958	0.731092	0.690678	0.704641	0.649895	0.652632	0.721174	0.665263	0.704403	0.615063	0.644211	0.679245
	trial 266	1	1	1	0.997886	0.993631	0.987288	0.991525	0.993631	0.987288	0.987288	0.978814	0.985201	0.970464	0.976744	0.974684	0.949367	0.940171	0.919831	0.92569	0.936441	0.911017	0.902542	0.913684	0.869748	0.864979	0.875789	0.799154	0.845666	0.842105	0.837209	0.797468	0.757895	0.765328	0.739496	0.757895	0.781513	0.778947	0.691824	0.658228	0.715481	0.701681	0.666667	0.669474	0.753684	0.668067	0.701903	0.589958	0.617647
	trial 267	1	1	1	0.995763	1	0.997886	0.987234	0.989429	0.993631	0.991525	0.993658	0.978814	0.974576	0.972516	0.966102	0.972632	0.936441	0.968421	0.946921	0.944915	0.926316	0.911017	0.936441	0.898734	0.864407	0.817797	0.847458	0.867368	0.805085	0.840336	0.803383	0.818565	0.78903	0.785714	0.707368	0.706131	0.757895	0.677895	0.740586	0.630252	0.721174	0.769556	0.7173	0.658281	0.655391	0.680672	0.675052	0.683438
	trial 268	1	0.997886	0.997877	1	0.995781	0.995763	0.995781	0.993658	0.993603	0.978632	0.987288	0.985138	0.978903	0.968421	0.968153	0.955789	0.942918	0.940928	0.898734	0.905263	0.871036	0.894068	0.89172	0.864979	0.829787	0.850526	0.866808	0.794055	0.832981	0.816068	0.837209	0.772152	0.761099	0.734607	0.789916	0.743697	0.728033	0.784067	0.729958	0.710359	0.682105	0.707368	0.668067	0.689076	0.689076	0.605042	0.637317	0.610879
	trial 269	1	1	1	1	0.993631	0.995763	0.993631	0.989429	0.997886	0.991525	0.974576	0.972516	0.968288	0.980892	0.953586	0.972399	0.934461	0.948718	0.934461	0.912951	0.874735	0.902542	0.892178	0.900634	0.828025	0.832272	0.831224	0.901053	0.821053	0.831557	0.816842	0.78903	0.760504	0.708861	0.768908	0.746835	0.718816	0.718487	0.682105	0.710084	0.708595	0.669492	0.655462	0.704641	0.729958	0.649789	0.659619	0.599581
	trial 270	1	1	0.995763	0.995763	1	0.997877	0.989429	0.995745	0.991525	0.974576	0.970464	0.970213	0.985201	0.987288	0.974576	0.955603	0.972399	0.951374	0.940928	0.926004	0.936441	0.917895	0.887949	0.875264	0.898305	0.845011	0.866808	0.858351	0.846316	0.767932	0.838983	0.822785	0.722689	0.837895	0.67364	0.816842	0.723044	0.696017	0.704641	0.761099	0.775681	0.662447	0.656842	0.614737	0.663848	0.595388	0.682105	0.60251
	trial 271	1	0.997877	1	0.993631	1	0.995745	0.991489	0.991489	0.991525	0.993631	0.98081	0.989384	0.966102	0.974576	0.955224	0.946921	0.919831	0.924051	0.919492	0.917895	0.942918	0.898734	0.898305	0.92827	0.852321	0.854123	0.890295	0.792453	0.852321	0.779661	0.858947	0.757895	0.789916	0.806794	0.756303	0.731092	0.734177	0.697674	0.651261	0.718816	0.700422	0.680672	0.603774	0.613445	0.655391	0.631579	0.662447	0.592437
	trial 272	1	1	0.997877	1	0.993658	0.993658	0.997886	0.987288	0.989384	0.980892	0.985201	0.974576	0.978814	0.968153	0.972516	0.940678	0.963907	0.938689	0.902954	0.900634	0.913684	0.938947	0.879493	0.871036	0.867925	0.840764	0.832272	0.886555	0.825263	0.849257	0.824524	0.734177	0.735729	0.776371	0.715789	0.764706	0.658228	0.745263	0.693277	0.731501	0.653928	0.700422	0.682105	0.644068	0.669474	0.712788	0.642857	0.679245
	trial 273	1	1	0.997877	0.993631	1	0.989429	0.991489	0.995763	0.991525	0.985201	0.983051	0.980892	0.985138	0.968153	0.980973	0.957806	0.946921	0.968288	0.942675	0.921776	0.934461	0.869198	0.896406	0.87631	0.903361	0.832272	0.869198	0.839662	0.845666	0.825263	0.756871	0.75	0.756303	0.723044	0.722689	0.745263	0.725738	0.778947	0.703158	0.689218	0.687764	0.677966	0.677895	0.630021	0.631579	0.64135	0.612766	0.613445
	trial 274	1	1	0.995763	0.997877	0.997886	0.997877	0.995763	0.993631	0.993631	0.989429	0.987288	0.987288	0.972516	0.976744	0.978903	0.957627	0.942431	0.930526	0.966102	0.913684	0.92827	0.926004	0.87395	0.878981	0.843882	0.887949	0.829474	0.836134	0.786469	0.783898	0.783158	0.778947	0.812632	0.803383	0.718487	0.702929	0.766316	0.675105	0.698947	0.647059	0.652632	0.686316	0.631579	0.635789	0.624473	0.621849	0.637317	0.647059
	trial 275	1	1	0.997877	0.997877	0.997877	0.997877	0.997877	0.993658	0.993631	0.991525	0.983051	0.978903	0.983051	0.985201	0.972516	0.929638	0.970464	0.955603	0.951579	0.923729	0.926316	0.919492	0.864979	0.892178	0.887473	0.879493	0.807611	0.78903	0.855932	0.797468	0.811839	0.731092	0.78481	0.78481	0.8	0.707368	0.756303	0.712788	0.662447	0.697674	0.654088	0.675105	0.725738	0.676471	0.668076	0.606316	0.675052	0.591195
	trial 276	1	1	1	0.995763	0.995763	0.993603	0.991525	0.991525	0.991561	0.993631	0.991525	0.966102	0.978903	0.974576	0.961864	0.970339	0.944915	0.949153	0.930526	0.934183	0.915254	0.92569	0.869198	0.917197	0.857749	0.810127	0.862579	0.861996	0.799154	0.8	0.805085	0.846316	0.774737	0.79661	0.765328	0.724211	0.766949	0.783158	0.712788	0.697674	0.729958	0.687764	0.647059	0.693446	0.646934	0.623158	0.612159	0.644211
	trial 277	1	1	1	1	1	0.993658	0.995763	0.997886	0.993658	0.985138	0.991525	0.970339	0.980973	0.96	0.972632	0.951374	0.949153	0.951374	0.972399	0.881857	0.917895	0.940678	0.884211	0.908705	0.849894	0.904863	0.858351	0.817797	0.808421	0.789916	0.828025	0.810127	0.778013	0.818565	0.813559	0.716102	0.736842	0.701681	0.721519	0.701461	0.707368	0.675105	0.679245	0.649789	0.645702	0.630252	0.620545	0.652632
	trial 278	1	1	1	0.997877	0.997877	0.991525	0.995745	0.997877	0.993631	0.995763	0.970339	0.957627	0.980973	0.974576	0.951374	0.966102	0.95966	0.921776	0.936709	0.892178	0.898305	0.917197	0.949367	0.886555	0.901053	0.794118	0.858351	0.84322	0.797468	0.799163	0.795789	0.770213	0.769874	0.806723	0.732632	0.734177	0.704403	0.771186	0.65272	0.682105	0.669492	0.669474	0.658228	0.638655	0.563025	0.610526	0.647059	0.708861
	trial 279	1	1	1	1	0.997877	0.995763	0.993658	0.997886	0.987234	0.989429	0.991525	0.987288	0.989429	0.974684	0.978723	0.947146	0.959831	0.946921	0.938429	0.955224	0.911392	0.932489	0.930233	0.879493	0.850526	0.861407	0.848101	0.866808	0.822034	0.769556	0.831224	0.759494	0.766316	0.816842	0.714286	0.78903	0.676471	0.761099	0.641509	0.707368	0.690526	0.621849	0.703158	0.739958	0.656904	0.672304	0.65272	0.607966
	trial 280	1	1	0.997886	0.997877	1	1	0.993631	0.978723	0.985138	0.983122	0.983051	0.964059	0.974576	0.985138	0.965812	0.951579	0.970339	0.942918	0.923729	0.913319	0.92569	0.890295	0.930233	0.873418	0.861996	0.867368	0.778947	0.807611	0.814346	0.810924	0.854123	0.807611	0.696391	0.802521	0.70021	0.715789	0.676471	0.672304	0.751592	0.656842	0.668067	0.666667	0.635593	0.682105	0.686441	0.665272	0.625793	0.679406
	trial 281	1	1	0.997877	0.995763	0.997877	1	0.997877	0.993631	0.974468	0.989384	0.978723	0.974468	0.955789	0.957627	0.955603	0.957627	0.953586	0.934737	0.902954	0.936709	0.896406	0.949153	0.926316	0.923729	0.887949	0.866808	0.828753	0.85654	0.807611	0.815126	0.816842	0.732632	0.751055	0.749474	0.725367	0.757895	0.706131	0.711579	0.729958	0.682105	0.669492	0.690377	0.697674	0.690526	0.680672	0.654008	0.700637	0.652632
	trial 282	1	1	0.997877	0.993658	0.995763	0.987288	0.987234	0.991525	0.989429	0.983051	0.983051	0.972516	0.980973	0.987234	0.966245	0.953586	0.972399	0.944915	0.930233	0.938689	0.913319	0.911017	0.905263	0.907173	0.905263	0.854123	0.804211	0.848101	0.842105	0.846316	0.834746	0.838983	0.761506	0.725738	0.694737	0.731092	0.72	0.766316	0.658174	0.658281	0.690526	0.62605	0.726891	0.621849	0.656842	0.593684	0.610526	0.648536
	trial 283	1	1	0.993631	0.997877	0.993631	1	0.993631	0.993658	0.991525	0.993658	0.991525	0.989384	0.993658	0.972516	0.964059	0.945148	0.951374	0.961864	0.887949	0.936709	0.890756	0.869198	0.917895	0.886076	0.898734	0.858947	0.890295	0.794926	0.831224	0.796646	0.815126	0.779874	0.776371	0.742616	0.763713	0.737288	0.732632	0.714286	0.701903	0.684874	0.658281	0.711579	0.704403	0.607966	0.672304	0.691983	0.696203	0.649895
	trial 284	1	1	1	0.995763	1	0.995763	0.993631	0.989384	0.987288	0.980973	0.985138	0.978903	0.950959	0.968288	0.968153	0.955414	0.95966	0.96	0.936441	0.930233	0.911017	0.951374	0.893617	0.871036	0.901053	0.849894	0.866242	0.815126	0.821053	0.822785	0.802521	0.779661	0.698947	0.779661	0.782241	0.752101	0.721519	0.744186	0.686441	0.677895	0.703158	0.649789	0.624738	0.656842	0.652632	0.655391	0.628931	0.689218
	trial 285	1	1	0.997877	1	0.995763	0.989384	0.995763	0.987288	0.989429	0.982979	0.985201	0.987288	0.976645	0.963907	0.959831	0.970464	0.934737	0.961864	0.904863	0.926004	0.883227	0.882353	0.875264	0.911017	0.863158	0.873418	0.934183	0.816068	0.824524	0.791579	0.757895	0.787368	0.765328	0.783158	0.762105	0.764092	0.690526	0.686192	0.726891	0.699153	0.628692	0.634454	0.670913	0.733753	0.661088	0.654088	0.574423	0.62605
	trial 286	1	0.997877	1	0.997886	0.993631	1	0.989384	0.995763	0.989429	0.985138	0.987288	0.989429	0.985201	0.968421	0.966102	0.959831	0.944915	0.947146	0.923729	0.900634	0.904459	0.866808	0.931915	0.852321	0.838983	0.859574	0.827731	0.817021	0.834382	0.848101	0.795789	0.831224	0.768908	0.762105	0.737288	0.746835	0.786469	0.715789	0.648536	0.725738	0.725367	0.641189	0.64135	0.658281	0.599156	0.607595	0.638655	0.665272
	trial 287	1	0.995763	0.997877	0.997877	0.995763	1	0.995745	0.995745	1	0.991525	0.968153	0.970213	0.968288	0.945148	0.974468	0.946921	0.943158	0.974684	0.930233	0.920168	0.902954	0.900212	0.886076	0.858351	0.879493	0.89172	0.862579	0.820296	0.830508	0.846809	0.827004	0.805085	0.791579	0.764331	0.766316	0.737945	0.721174	0.690526	0.754237	0.67364	0.744186	0.714286	0.722689	0.627615	0.618947	0.617647	0.673684	0.686316
	trial 288	1	1	1	1	0.997877	1	0.997877	0.997886	1	0.983122	0.989384	0.993658	0.955414	0.982979	0.976744	0.972632	0.940928	0.950959	0.950959	0.940928	0.921776	0.942918	0.889831	0.89172	0.824524	0.868644	0.871579	0.878151	0.876596	0.792373	0.819328	0.687898	0.77707	0.775424	0.810127	0.72	0.783158	0.71308	0.654008	0.682008	0.684874	0.696203	0.654088	0.684989	0.628692	0.635789	0.614407	0.64135
	trial 289	1	1	1	1	1	0.997886	0.989429	0.991525	0.993658	0.980892	0.987288	0.980892	0.980973	0.985138	0.961864	0.949367	0.936441	0.934737	0.921444	0.919831	0.915966	0.850526	0.898305	0.881857	0.812632	0.812632	0.857741	0.799163	0.822034	0.821053	0.801688	0.728421	0.733051	0.773784	0.757895	0.72	0.767932	0.673684	0.755274	0.694737	0.696203	0.676533	0.661053	0.673684	0.652632	0.618644	0.661053	0.665272
	trial 290	1	1	0.997877	0.997886	1	0.993658	0.993658	0.989339	0.987288	0.995763	0.993658	0.991489	0.972516	0.987288	0.961864	0.949153	0.927966	0.959831	0.92827	0.957806	0.898734	0.934183	0.888421	0.884211	0.923729	0.834746	0.866808	0.875789	0.872881	0.745763	0.795789	0.802548	0.731092	0.818565	0.697674	0.697674	0.721519	0.711579	0.683438	0.741053	0.675105	0.655462	0.658228	0.661053	0.659619	0.675105	0.60084	0.690526
	trial 291	1	1	1	1	0.995745	0.991525	0.993658	0.989384	0.993631	0.989384	0.980892	0.976546	0.989429	0.966102	0.985138	0.951374	0.95339	0.951168	0.936441	0.909474	0.89172	0.896842	0.919831	0.881857	0.818565	0.850526	0.842105	0.881356	0.884211	0.867368	0.812766	0.811715	0.733753	0.736842	0.789916	0.731501	0.781513	0.698947	0.735729	0.697479	0.668076	0.673684	0.687631	0.663866	0.620253	0.655462	0.676471	0.624204
	trial 292	1	1	1	1	0.997886	0.993631	0.993658	0.989429	0.991525	0.995745	0.991489	0.991525	0.974468	0.961864	0.948936	0.940426	0.957806	0.936441	0.923729	0.884211	0.92569	0.917548	0.886076	0.885593	0.815287	0.896406	0.839662	0.833684	0.851695	0.758475	0.806723	0.821053	0.812632	0.807611	0.733051	0.770526	0.726891	0.72956	0.727273	0.738397	0.714286	0.680672	0.633124	0.680761	0.670886	0.596195	0.616034	0.591195
	trial 293	1	1	1	0.995763	1	0.987288	0.991525	0.983051	0.995763	0.991561	0.991525	0.991525	0.980973	0.974576	0.983051	0.962025	0.961864	0.953782	0.932489	0.92827	0.931915	0.934183	0.926316	0.869198	0.889831	0.871036	0.84322	0.805907	0.790698	0.763713	0.765328	0.744186	0.797468	0.765328	0.741053	0.72956	0.715789	0.735729	0.697674	0.701681	0.733753	0.707368	0.638478	0.677824	0.652632	0.638655	0.669474	0.679325
	trial 294	1	1	0.995763	0.995763	1	0.997886	0.995763	0.989429	0.987288	0.985138	0.989384	0.985138	0.976645	0.968153	0.964211	0.949153	0.951168	0.915612	0.932203	0.896842	0.907173	0.942918	0.912951	0.924051	0.831224	0.849894	0.871036	0.871036	0.813559	0.804211	0.78903	0.801688	0.755274	0.734177	0.749474	0.694915	0.752101	0.666667	0.820296	0.637317	0.710084	0.686192	0.64	0.704403	0.672269	0.701681	0.617647	0.673684
	trial 295	1	1	0.995763	0.997877	0.995763	0.995763	1	0.985075	0.983051	0.993658	0.978814	0.991525	0.980892	0.968153	0.962025	0.966245	0.934183	0.955603	0.898305	0.905263	0.936709	0.892632	0.877637	0.901053	0.852941	0.869748	0.857143	0.812632	0.778947	0.787368	0.800847	0.78481	0.774737	0.721519	0.773784	0.665254	0.770526	0.697674	0.741053	0.731092	0.708861	0.614737	0.669474	0.592437	0.642706	0.642857	0.663866	0.696203
	trial 296	1	1	0.995763	0.997886	0.991525	1	0.995763	0.995763	0.987342	0.997877	0.976744	0.976645	0.978723	0.974576	0.983122	0.963907	0.978903	0.942675	0.927966	0.929936	0.909091	0.899787	0.896406	0.868644	0.882353	0.868644	0.848101	0.829474	0.837209	0.858351	0.847458	0.814346	0.761099	0.751055	0.734177	0.708861	0.783898	0.687631	0.721868	0.703158	0.683544	0.659664	0.630252	0.662474	0.642857	0.661053	0.621849	0.60084
	trial 297	1	1	1	0.997886	1	0.995763	0.997877	0.989429	0.987234	0.993631	0.985201	0.991489	0.985201	0.961864	0.978723	0.959831	0.941176	0.930233	0.947368	0.919492	0.926316	0.90678	0.87395	0.875264	0.814346	0.873418	0.841438	0.863158	0.830508	0.814346	0.760504	0.77707	0.807611	0.767296	0.780591	0.741053	0.7173	0.780591	0.718487	0.670886	0.718487	0.666667	0.633124	0.673684	0.691983	0.624738	0.599156	0.556485
	trial 298	1	1	1	1	0.993631	0.997877	0.991561	0.993631	0.991489	0.987288	0.976744	0.980892	0.982979	0.976744	0.978814	0.964211	0.934461	0.921776	0.932203	0.896406	0.896406	0.908705	0.923729	0.863158	0.833684	0.852321	0.836134	0.830508	0.800847	0.840764	0.754237	0.78481	0.824524	0.772152	0.754717	0.698947	0.792453	0.628931	0.710084	0.701681	0.72	0.711579	0.669492	0.776371	0.630252	0.687764	0.632911	0.621849
	trial 299	1	1	0.993631	0.997877	1	0.991525	0.997886	0.993658	0.993658	0.985201	0.989384	0.976744	0.983122	0.976744	0.963907	0.955789	0.934737	0.938689	0.950959	0.92827	0.919492	0.892632	0.890295	0.903361	0.846316	0.877119	0.839662	0.830508	0.831933	0.814346	0.827731	0.780591	0.792373	0.783898	0.732632	0.714286	0.734177	0.731915	0.663866	0.707368	0.716981	0.687764	0.668067	0.668067	0.715789	0.644351	0.67086	0.65272
	trial 300	1	1	0.995763	0.997877	0.995763	0.993631	0.991525	0.991489	0.987288	0.993631	0.987342	0.989384	0.980892	0.957806	0.966102	0.932773	0.949153	0.966245	0.949153	0.887949	0.898734	0.855932	0.841438	0.858947	0.930526	0.834746	0.869198	0.868644	0.841438	0.799154	0.838983	0.831933	0.775424	0.704641	0.693277	0.761702	0.634454	0.740586	0.727273	0.742138	0.694915	0.673684	0.596639	0.658281	0.654088	0.655462	0.598326	0.590717
	trial 301	1	1	1	1	0.997886	0.995745	0.997886	0.991525	0.993658	0.989384	0.985201	0.966245	0.964059	0.976645	0.966245	0.940678	0.95966	0.930233	0.946921	0.934461	0.942918	0.894068	0.911017	0.917895	0.839662	0.868644	0.831224	0.871036	0.871036	0.805907	0.741053	0.737288	0.754237	0.774737	0.78903	0.778723	0.694737	0.651261	0.665263	0.64557	0.724211	0.675052	0.690526	0.627368	0.729958	0.638655	0.597895	0.609603
	trial 302	1	1	1	0.993658	1	0.993658	0.989293	0.987234	0.989339	0.985138	0.980973	0.968153	0.961864	0.985201	0.957627	0.966102	0.95339	0.930233	0.901053	0.921444	0.92569	0.924051	0.854737	0.897872	0.880851	0.866808	0.800847	0.805907	0.774737	0.85654	0.822785	0.836134	0.812632	0.810924	0.783158	0.783158	0.684874	0.710084	0.764706	0.66242	0.655462	0.742138	0.694737	0.635789	0.637131	0.672269	0.637131	0.669474
	trial 303	1	0.997877	1	0.995763	1	0.995781	0.997886	0.993631	0.987234	0.991561	0.985138	0.989384	0.980973	0.972516	0.970339	0.976744	0.940928	0.962025	0.940678	0.951579	0.92827	0.874735	0.909091	0.878981	0.857143	0.848101	0.845666	0.821053	0.820296	0.830508	0.8	0.757895	0.773784	0.791579	0.762105	0.711579	0.734177	0.682105	0.71308	0.72	0.673684	0.637131	0.683544	0.676533	0.637131	0.638478	0.648421	0.700422
	trial 304	1	1	1	0.995763	0.991489	0.995763	0.987342	0.995745	0.991525	0.989429	0.993631	0.974468	0.980892	0.955414	0.92827	0.949367	0.955789	0.955603	0.934183	0.900634	0.944915	0.919492	0.913319	0.837895	0.852941	0.894515	0.883721	0.84322	0.860759	0.85654	0.782241	0.821053	0.781513	0.714588	0.728421	0.691824	0.767932	0.738397	0.682008	0.643006	0.663848	0.700422	0.637131	0.654088	0.62605	0.662474	0.621849	0.659619
	trial 305	1	1	1	1	1	0.993658	0.995763	0.997877	0.995763	0.980892	0.983122	0.985201	0.978903	0.95339	0.962025	0.951168	0.970464	0.926316	0.932489	0.911017	0.934461	0.942918	0.875264	0.923729	0.846316	0.875789	0.85654	0.857143	0.832981	0.78903	0.784067	0.834746	0.778947	0.701903	0.71308	0.766949	0.761099	0.771186	0.658281	0.696017	0.680672	0.682105	0.676471	0.682105	0.669474	0.687631	0.679325	0.624473
	trial 306	1	0.997877	1	1	1	0.993631	1	1	0.989384	0.993658	0.989384	0.976744	0.972516	0.970339	0.951374	0.955414	0.947146	0.894515	0.938429	0.922105	0.897275	0.908705	0.898734	0.849894	0.855932	0.865546	0.847458	0.861925	0.830189	0.822785	0.816842	0.803383	0.785714	0.686316	0.785714	0.812632	0.711579	0.697479	0.755274	0.684874	0.658281	0.689076	0.718487	0.631579	0.672269	0.633124	0.672304	0.598326
	trial 307	1	1	1	0.997877	1	0.991525	0.997877	0.997877	0.989384	0.993631	0.985138	0.974576	0.972399	0.964211	0.978903	0.934183	0.948936	0.942918	0.929936	0.936441	0.892178	0.887949	0.920168	0.862579	0.850526	0.855932	0.874735	0.833684	0.822785	0.805085	0.852321	0.775424	0.742616	0.706131	0.776371	0.792373	0.764706	0.712788	0.707368	0.701681	0.704403	0.607595	0.71308	0.698947	0.634249	0.627368	0.672304	0.638655
	trial 308	1	1	1	0.993658	0.997886	0.995763	0.989384	0.991525	0.987288	0.983122	0.987288	0.987288	0.989384	0.976645	0.961702	0.951374	0.951374	0.951168	0.945148	0.949153	0.915612	0.934461	0.886076	0.847458	0.829474	0.877637	0.78903	0.857143	0.794926	0.843882	0.785714	0.748936	0.734177	0.745763	0.714286	0.728421	0.670913	0.753684	0.702128	0.631356	0.72	0.579832	0.642857	0.676533	0.677895	0.663866	0.618947	0.582278
	trial 309	1	0.995763	1	0.997877	1	0.995763	0.997886	0.995763	0.991525	0.987288	0.978723	0.978814	0.987288	0.970339	0.978814	0.966102	0.949153	0.970339	0.953782	0.915612	0.919492	0.932203	0.89172	0.829474	0.872881	0.837895	0.860169	0.832981	0.833684	0.772824	0.858351	0.800839	0.785714	0.715789	0.744186	0.72	0.7173	0.680672	0.716981	0.710359	0.668076	0.732632	0.649789	0.665263	0.708595	0.633124	0.676471	0.617336
	trial 310	1	1	1	0.995763	0.997877	0.995763	0.989429	0.995763	0.993658	0.978814	0.989384	0.987288	0.983122	0.965957	0.972281	0.929936	0.942918	0.951579	0.887949	0.929936	0.921444	0.897872	0.909091	0.894068	0.860759	0.820296	0.838983	0.887949	0.831224	0.825263	0.790698	0.780591	0.757895	0.779874	0.81761	0.723044	0.758475	0.729958	0.666667	0.644211	0.680672	0.690377	0.67086	0.606316	0.630252	0.635789	0.639831	0.597895
	trial 311	1	1	1	1	0.997877	0.997877	0.993658	0.995763	0.991489	0.987342	0.993658	0.983122	0.978814	0.957627	0.972516	0.951168	0.942918	0.982979	0.919831	0.922105	0.930233	0.885593	0.879493	0.873418	0.841438	0.851695	0.826271	0.845666	0.853503	0.828753	0.805907	0.782241	0.755274	0.753684	0.78826	0.739958	0.714286	0.742138	0.738397	0.655391	0.661088	0.659664	0.642857	0.641509	0.631579	0.682008	0.585263	0.630252
	trial 312	1	1	0.997877	0.997877	0.997886	1	1	0.997877	0.993631	0.995763	0.989429	0.968288	0.985201	0.974468	0.972516	0.963907	0.983051	0.976546	0.89172	0.944915	0.943158	0.886076	0.936441	0.864979	0.854737	0.801688	0.849257	0.822034	0.814346	0.838574	0.780591	0.755839	0.771186	0.776371	0.778947	0.762105	0.634249	0.67086	0.75	0.698947	0.689076	0.623158	0.691983	0.665263	0.682105	0.645702	0.623431	0.635789
	trial 313	1	1	1	0.997877	0.997877	1	0.991561	1	0.987342	0.995763	0.993631	0.983122	0.983122	0.957627	0.959488	0.927966	0.94958	0.938689	0.917197	0.902954	0.870488	0.907173	0.917895	0.877119	0.868085	0.864407	0.845666	0.814346	0.801688	0.762105	0.861996	0.771186	0.773784	0.745763	0.781513	0.728421	0.680672	0.708861	0.679245	0.645702	0.698745	0.751055	0.725367	0.64135	0.705882	0.631799	0.669474	0.592902
	trial 314	1	1	1	0.997877	0.995745	0.995763	0.991525	1	0.991525	0.991489	0.982979	0.972516	0.974576	0.968153	0.95966	0.946921	0.964211	0.947368	0.95339	0.921444	0.877637	0.896842	0.883721	0.883721	0.885593	0.773784	0.830508	0.875789	0.871579	0.794926	0.811839	0.759494	0.755274	0.816068	0.691983	0.752643	0.763103	0.729958	0.740586	0.704641	0.694737	0.677966	0.682105	0.62605	0.644351	0.596639	0.686441	0.610526
	trial 315	1	1	0.997877	0.997886	1	1	0.993658	0.989384	0.983051	0.989384	0.989429	0.987288	0.972516	0.974684	0.974576	0.974576	0.953191	0.932203	0.921776	0.926004	0.897872	0.900634	0.888421	0.881356	0.887949	0.795789	0.841438	0.781316	0.838983	0.801688	0.774737	0.761099	0.78903	0.741053	0.751055	0.769556	0.673729	0.742138	0.675052	0.725738	0.654088	0.67086	0.64	0.691824	0.698947	0.649895	0.599156	0.680761
	trial 316	1	1	0.997877	0.995763	1	0.991489	1	0.997877	0.997886	0.980973	0.976744	0.993658	0.978814	0.966102	0.976744	0.95966	0.944915	0.953586	0.943158	0.940678	0.917548	0.921444	0.909091	0.860759	0.858947	0.907173	0.851695	0.840336	0.868644	0.772152	0.848101	0.789916	0.754717	0.738397	0.718487	0.679325	0.743697	0.679245	0.712788	0.739496	0.734177	0.701903	0.621564	0.673684	0.631799	0.649789	0.599156	0.585774
	trial 317	1	1	1	0.997886	0.995763	0.993631	0.995763	0.993631	0.997886	0.987234	0.972516	0.976645	0.985201	0.983051	0.974468	0.961702	0.942918	0.934461	0.936441	0.909091	0.940678	0.923729	0.858947	0.902128	0.849894	0.849894	0.831224	0.827004	0.805907	0.794926	0.781316	0.861345	0.746835	0.746835	0.710084	0.749474	0.78903	0.728421	0.754237	0.712788	0.712788	0.675105	0.682008	0.630252	0.631579	0.630252	0.689076	0.594937
	trial 318	1	0.997877	1	1	0.997877	0.997877	0.997877	0.997877	0.980973	0.997877	0.985201	0.987288	0.974576	0.978814	0.957983	0.926004	0.946921	0.959831	0.919149	0.924051	0.909091	0.926004	0.873418	0.898734	0.919492	0.855932	0.859574	0.8	0.868644	0.84322	0.815126	0.863158	0.738397	0.746835	0.697479	0.725367	0.697674	0.736842	0.735294	0.693277	0.719665	0.705882	0.693446	0.623158	0.694737	0.659664	0.626305	0.636943
	trial 319	1	1	1	1	0.995763	0.997877	0.995763	0.995745	0.995745	0.989384	0.989429	0.976744	0.972516	0.970213	0.980973	0.940928	0.938689	0.934737	0.955789	0.917197	0.934461	0.915612	0.850427	0.881356	0.862579	0.858351	0.835443	0.852321	0.783158	0.767932	0.810924	0.762712	0.763103	0.798319	0.753684	0.735729	0.710084	0.659664	0.654088	0.711579	0.679245	0.712788	0.697479	0.675105	0.591966	0.689076	0.589958	0.573222
	trial 320	1	1	1	0.997886	0.993631	0.997877	1	0.993631	0.995763	0.989384	0.989429	0.985138	0.98081	0.970339	0.980892	0.972399	0.936709	0.940426	0.901053	0.938429	0.915254	0.881356	0.903361	0.90678	0.853503	0.81104	0.821277	0.848739	0.821053	0.787368	0.796646	0.822034	0.752643	0.791579	0.756871	0.703158	0.610526	0.767296	0.766316	0.663848	0.672269	0.748954	0.712788	0.675105	0.641509	0.679325	0.623158	0.597077
	trial 321	1	1	1	1	0.993658	0.997877	0.997877	0.997877	0.985138	0.987342	0.982979	0.976744	0.970339	0.965812	0.955414	0.965957	0.974468	0.932203	0.936709	0.896406	0.898305	0.881356	0.857749	0.877637	0.834382	0.84322	0.847458	0.766949	0.848101	0.810127	0.762712	0.790698	0.742616	0.766316	0.710359	0.701681	0.707368	0.732632	0.733753	0.707627	0.646934	0.693446	0.708861	0.595388	0.679245	0.618947	0.619247	0.648421
	trial 322	1	1	1	0.995763	1	0.993658	0.993658	0.993658	0.987288	0.987234	0.987288	0.968288	0.968153	0.95966	0.978723	0.966102	0.953586	0.953586	0.917197	0.934183	0.887473	0.898305	0.871036	0.872881	0.892178	0.882353	0.805907	0.838983	0.825263	0.742138	0.794926	0.747899	0.744186	0.772152	0.739496	0.7173	0.765328	0.708861	0.727273	0.698947	0.725738	0.703625	0.64	0.642857	0.679325	0.658228	0.644211	0.623431
	trial 323	1	1	1	1	0.995745	0.995763	0.989429	0.985201	0.991525	0.993658	0.983051	0.987342	0.980973	0.944915	0.970213	0.961702	0.972399	0.968288	0.883227	0.913684	0.887949	0.917548	0.929936	0.865546	0.871036	0.871036	0.851695	0.864979	0.793249	0.852321	0.822785	0.78481	0.755274	0.786469	0.721519	0.773784	0.734177	0.705882	0.694737	0.690377	0.703158	0.683544	0.677895	0.704641	0.722689	0.604651	0.630252	0.612159
	trial 324	1	0.997877	1	1	1	0.995763	0.985075	0.993631	0.993631	0.993658	0.985138	0.980973	0.985138	0.95339	0.919831	0.972399	0.968017	0.930233	0.915612	0.911392	0.852941	0.864979	0.84322	0.888889	0.862579	0.88	0.845011	0.834746	0.824524	0.802521	0.817021	0.767932	0.757895	0.75891	0.746835	0.741053	0.741525	0.705882	0.723849	0.7173	0.734177	0.683544	0.647059	0.628692	0.619958	0.684874	0.648536	0.634454
	trial 325	1	1	1	0.997886	0.995763	0.997877	0.985201	0.991489	0.997877	0.989384	0.974576	0.987288	0.983051	0.964059	0.957627	0.968153	0.95339	0.89172	0.940928	0.923404	0.911392	0.917548	0.915612	0.919831	0.849257	0.854123	0.802548	0.831933	0.837209	0.849894	0.774468	0.820296	0.760504	0.739496	0.737945	0.749474	0.711579	0.690526	0.668067	0.676471	0.627615	0.679325	0.693277	0.687631	0.651261	0.615063	0.753684	0.634454
	trial 326	1	1	1	1	0.993658	1	0.993658	0.985138	0.991525	0.989384	0.991525	0.993631	0.978723	0.976744	0.953191	0.972281	0.942431	0.921776	0.934461	0.942918	0.893082	0.940928	0.92569	0.896406	0.886076	0.808421	0.896406	0.881857	0.849894	0.837895	0.827731	0.715789	0.749474	0.833684	0.752643	0.78481	0.736402	0.670886	0.651261	0.696203	0.665263	0.663866	0.655462	0.677895	0.628692	0.663866	0.651064	0.610526
	trial 327	1	1	0.993631	0.997886	0.997886	0.993658	0.989384	0.997886	0.991525	0.991525	0.980973	0.989429	0.978814	0.974576	0.966245	0.942675	0.944915	0.964059	0.900634	0.951374	0.886076	0.837895	0.887949	0.864979	0.810924	0.866242	0.771186	0.832981	0.824524	0.811839	0.831933	0.755274	0.768908	0.78481	0.735294	0.734177	0.783158	0.822785	0.738397	0.655462	0.707368	0.611814	0.675	0.60084	0.680672	0.641509	0.592437	0.673684
	trial 328	1	1	1	0.997877	0.995763	0.993658	0.997886	0.993631	0.989429	0.989429	0.972399	0.978723	0.976744	0.968288	0.953586	0.968153	0.962025	0.95966	0.921776	0.921776	0.914894	0.901709	0.860759	0.892178	0.869198	0.881356	0.815126	0.814346	0.886555	0.726891	0.801688	0.746331	0.77707	0.726115	0.829474	0.773784	0.746835	0.708861	0.736842	0.663848	0.625793	0.732632	0.694737	0.656842	0.621564	0.627368	0.635983	0.585987
	trial 329	1	1	0.997877	0.997877	0.995781	0.995763	0.995763	0.995763	0.987288	0.991561	0.983051	0.978903	0.972516	0.972399	0.985138	0.95966	0.940928	0.968288	0.945378	0.927966	0.922105	0.910638	0.877637	0.917548	0.827004	0.876596	0.858947	0.848101	0.874735	0.772824	0.756871	0.741053	0.745263	0.793249	0.764706	0.752643	0.714286	0.647059	0.783158	0.773109	0.696017	0.622881	0.646934	0.662474	0.648421	0.632911	0.594937	0.623158
	trial 330	1	1	0.997877	1	0.995763	0.993658	0.995763	0.985201	0.997877	0.989429	0.987342	0.974576	0.985138	0.970339	0.965957	0.966102	0.947368	0.909091	0.940928	0.92827	0.938947	0.902954	0.874735	0.879493	0.877119	0.852321	0.78481	0.830508	0.804211	0.805085	0.774737	0.76569	0.776371	0.771186	0.780591	0.722689	0.725738	0.728421	0.689076	0.706131	0.741053	0.676471	0.70021	0.659619	0.623158	0.644211	0.62605	0.663866
	trial 331	1	1	0.993631	0.995763	0.995763	0.997886	0.991525	0.978992	0.976842	0.989384	0.983051	0.983051	0.983122	0.963907	0.955414	0.961864	0.944681	0.940928	0.919831	0.947146	0.938429	0.905263	0.837895	0.839662	0.864407	0.867925	0.777311	0.811839	0.844538	0.756871	0.776371	0.822785	0.686192	0.746835	0.781513	0.741525	0.732632	0.763713	0.673684	0.711864	0.696203	0.666667	0.665263	0.640167	0.648421	0.676533	0.616352	0.616034
	trial 332	1	1	1	0.997877	0.997886	0.997886	0.993631	0.993631	0.995745	0.985138	0.993658	0.983051	0.978723	0.98081	0.93617	0.946921	0.949367	0.936441	0.955414	0.904863	0.930233	0.913684	0.888421	0.911392	0.92569	0.828753	0.849257	0.79661	0.807611	0.748414	0.797468	0.782241	0.780591	0.70339	0.761099	0.763103	0.721519	0.780591	0.648536	0.686441	0.651261	0.690377	0.648421	0.668067	0.705882	0.642857	0.618947	0.643006
	trial 333	1	1	1	0.997877	0.995763	0.989384	0.995763	0.995745	0.995781	0.989429	0.989429	0.980973	0.985138	0.949153	0.957627	0.964059	0.945148	0.948936	0.900212	0.890756	0.930233	0.887949	0.927966	0.881857	0.896406	0.902128	0.867925	0.807611	0.816068	0.843882	0.797468	0.79661	0.804211	0.739958	0.763103	0.70339	0.683438	0.748414	0.689218	0.71308	0.682105	0.687764	0.631579	0.691983	0.638655	0.673684	0.672269	0.616034
	trial 334	1	1	1	1	0.997877	0.995763	0.995745	0.991489	1	0.995763	0.976744	0.982979	0.976744	0.966102	0.961864	0.959831	0.976645	0.948936	0.924051	0.92766	0.922105	0.901053	0.884211	0.828753	0.866808	0.822034	0.84696	0.845666	0.783158	0.820296	0.802548	0.763713	0.78481	0.724576	0.790698	0.71308	0.721174	0.727273	0.710084	0.724576	0.625793	0.735294	0.666667	0.615063	0.637131	0.589958	0.613445	0.627615
	trial 335	1	1	1	1	0.997886	0.991525	0.993658	0.995763	0.989429	0.989384	0.993658	0.991453	0.974576	0.976645	0.978903	0.970339	0.949153	0.968421	0.966245	0.900634	0.944681	0.921776	0.887949	0.909091	0.810127	0.864979	0.835443	0.866808	0.85654	0.834746	0.799154	0.835443	0.833684	0.761099	0.759494	0.70021	0.707368	0.745263	0.732632	0.710084	0.756871	0.691983	0.680672	0.624473	0.675052	0.617647	0.631799	0.630252
	trial 336	1	1	1	0.997877	0.997877	0.995763	0.993631	0.995763	0.995763	0.985201	0.995763	0.976645	0.974684	0.976645	0.957627	0.968017	0.964059	0.914894	0.930233	0.936441	0.898305	0.915612	0.911392	0.873418	0.851695	0.867368	0.868644	0.799154	0.883721	0.837895	0.797468	0.781513	0.825996	0.75	0.737288	0.727273	0.71308	0.723044	0.665254	0.698947	0.652542	0.687764	0.677895	0.623158	0.631356	0.607219	0.676409	0.60251
	trial 337	1	1	0.997877	1	0.997886	0.993658	0.993658	0.989474	0.991525	0.987234	0.989384	0.974576	0.985201	0.966245	0.972516	0.955603	0.940678	0.953586	0.92766	0.919831	0.912951	0.900634	0.90678	0.833333	0.876596	0.877119	0.858947	0.804211	0.852321	0.78481	0.766316	0.793249	0.774737	0.740586	0.729958	0.701681	0.701903	0.703158	0.739496	0.687631	0.693111	0.679325	0.630252	0.635789	0.711297	0.658281	0.627368	0.635789
	trial 338	1	1	0.995763	1	1	0.995763	0.995763	0.993631	0.991525	0.993631	0.991525	0.989384	0.980973	0.983051	0.936441	0.972399	0.964059	0.966102	0.927966	0.911392	0.915254	0.933902	0.907173	0.875264	0.837209	0.868644	0.812632	0.849257	0.810924	0.749474	0.837895	0.748954	0.816068	0.764706	0.776371	0.759494	0.745263	0.767932	0.777311	0.648536	0.727273	0.668076	0.70339	0.675052	0.658281	0.645702	0.582278	0.630252
	trial 339	1	1	1	0.997877	0.993631	0.997886	0.995763	0.985138	0.997886	0.985138	1	0.980973	0.966102	0.972399	0.942918	0.972516	0.936441	0.929936	0.943158	0.92569	0.907173	0.927966	0.904863	0.871036	0.848739	0.84322	0.89916	0.850526	0.747346	0.811839	0.790698	0.839662	0.736842	0.762712	0.739496	0.783898	0.728421	0.696203	0.762105	0.676471	0.691824	0.65272	0.661053	0.718487	0.64	0.677895	0.644211	0.649789
	trial 340	1	1	1	1	0.995763	0.995763	0.993631	0.987342	0.982979	0.987342	0.976744	0.974468	0.980892	0.985138	0.972516	0.972516	0.936441	0.945148	0.921776	0.942918	0.923404	0.875789	0.883227	0.879493	0.85654	0.896406	0.869198	0.852941	0.874735	0.791489	0.774059	0.777311	0.755274	0.755274	0.696017	0.741053	0.739496	0.722689	0.634454	0.699153	0.728421	0.668067	0.676471	0.581053	0.632911	0.659664	0.605042	0.563674
	trial 341	1	1	0.995763	0.995763	0.995763	0.997877	1	0.985201	0.985201	0.985138	0.991561	0.982979	0.970213	0.980973	0.957806	0.936709	0.972516	0.934461	0.942918	0.930233	0.942918	0.894515	0.868644	0.884211	0.875264	0.832981	0.859574	0.836518	0.789916	0.820296	0.837209	0.805031	0.819328	0.768577	0.773784	0.729958	0.736842	0.744186	0.757895	0.711579	0.672269	0.70339	0.662447	0.628931	0.618947	0.645702	0.612159	0.613445
	trial 342	1	1	1	1	0.997877	0.995763	0.991525	0.993631	0.995763	0.989384	0.991525	0.983051	0.970339	0.976645	0.966102	0.947146	0.955414	0.936709	0.945148	0.911017	0.931915	0.917548	0.868644	0.857749	0.887473	0.896842	0.838983	0.807611	0.851153	0.835443	0.789916	0.747346	0.75	0.748414	0.729958	0.711864	0.741525	0.686316	0.71308	0.680761	0.693446	0.656842	0.635983	0.654008	0.634454	0.607966	0.696017	0.60084
	trial 343	1	1	1	1	1	0.997877	1	0.980892	0.991525	0.983051	0.980973	0.964059	0.963907	0.951374	0.955603	0.989384	0.957627	0.926004	0.940678	0.936441	0.922105	0.934461	0.904051	0.869198	0.872881	0.89172	0.812632	0.842105	0.805907	0.816842	0.860759	0.7173	0.780591	0.767932	0.776371	0.725738	0.708861	0.691824	0.710084	0.673684	0.677895	0.722689	0.694737	0.721174	0.610526	0.66242	0.620253	0.658281
	trial 344	1	1	0.997877	1	1	0.995763	0.995763	0.989339	0.991525	0.976645	0.995745	0.972632	0.980892	0.957627	0.987288	0.957627	0.964059	0.96	0.951374	0.917548	0.896406	0.911392	0.915254	0.896406	0.930233	0.824524	0.81104	0.894515	0.831224	0.813417	0.769556	0.782979	0.757895	0.757895	0.733051	0.754237	0.708595	0.698947	0.746835	0.724211	0.694737	0.648421	0.635789	0.666667	0.593684	0.640167	0.649895	0.613108
	trial 345	1	1	1	0.995763	0.995745	0.997877	0.993658	0.987288	0.989429	0.987288	0.997877	0.976645	0.987288	0.974576	0.955603	0.968288	0.963753	0.936709	0.926316	0.946921	0.926004	0.951579	0.839662	0.868644	0.889831	0.875789	0.858351	0.866242	0.825263	0.805907	0.78826	0.752643	0.747899	0.772152	0.794118	0.737288	0.693277	0.742616	0.642857	0.696203	0.700422	0.659664	0.677824	0.637131	0.672269	0.689076	0.635789	0.642857
	trial 346	1	1	0.997877	1	0.995763	0.993658	1	0.997877	0.985201	0.982979	0.978723	0.976744	0.972516	0.976744	0.972516	0.940928	0.970339	0.927966	0.936441	0.886076	0.921776	0.940426	0.866242	0.887473	0.880851	0.78826	0.862579	0.855319	0.801688	0.806794	0.821803	0.827731	0.711579	0.753684	0.783158	0.687764	0.724576	0.776371	0.7173	0.736842	0.675052	0.669492	0.701681	0.609244	0.617647	0.628692	0.680672	0.576842
	trial 347	1	1	1	0.995763	0.993631	1	0.995763	0.991525	0.980892	0.997877	0.976645	0.987288	0.961864	0.959831	0.953191	0.983051	0.95966	0.942918	0.944915	0.904863	0.92569	0.887473	0.859539	0.884211	0.919492	0.895966	0.832272	0.809224	0.838983	0.778013	0.848101	0.789916	0.744186	0.728814	0.752101	0.731092	0.801688	0.772152	0.680672	0.683544	0.648421	0.682105	0.677895	0.635983	0.58159	0.656842	0.64135	0.602105
	trial 348	1	1	0.997886	1	0.997877	0.997886	0.997877	0.989429	0.982979	0.995781	0.983122	0.991525	0.962025	0.957806	0.938429	0.949367	0.961864	0.942918	0.968288	0.915612	0.917548	0.894068	0.95339	0.909091	0.869198	0.860169	0.854123	0.864979	0.841438	0.765328	0.828753	0.850526	0.768577	0.773784	0.767932	0.749474	0.760504	0.725738	0.72	0.701681	0.672269	0.712788	0.637317	0.648536	0.659664	0.661053	0.675105	0.621564
	trial 349	1	1	1	1	0.997886	0.997886	0.997877	0.987234	0.993631	0.989384	0.983051	0.972399	0.972399	0.980973	0.957806	0.957627	0.966245	0.961864	0.883227	0.902954	0.924051	0.902954	0.871036	0.877119	0.894515	0.868644	0.866808	0.824524	0.812632	0.877637	0.827004	0.781513	0.778013	0.72956	0.823529	0.728421	0.696017	0.746331	0.663848	0.721174	0.700422	0.686316	0.682105	0.683544	0.705882	0.64	0.670886	0.597895
	trial 350	1	0.995763	1	0.995763	0.997877	1	0.993658	0.991525	0.987288	0.985138	0.980892	0.974684	0.978814	0.945148	0.963907	0.968288	0.947146	0.959831	0.946921	0.940678	0.889831	0.850526	0.894515	0.888421	0.904863	0.890295	0.821053	0.867368	0.78481	0.854737	0.821053	0.790698	0.749474	0.776371	0.739958	0.70339	0.708861	0.783898	0.672269	0.644211	0.763103	0.677895	0.668076	0.620545	0.649789	0.628692	0.652632	0.666667
	trial 351	1	1	1	1	0.993631	0.995763	0.997877	0.987342	0.989429	0.987288	0.970464	0.978903	0.989384	0.951579	0.972516	0.955224	0.955603	0.942675	0.930818	0.917548	0.951579	0.904863	0.850526	0.921444	0.850526	0.87395	0.871579	0.825263	0.781513	0.759494	0.847458	0.819328	0.764706	0.780591	0.746331	0.711579	0.676533	0.742138	0.696203	0.738397	0.691824	0.687764	0.656842	0.637131	0.630252	0.607595	0.616352	0.635789
	trial 352	1	1	1	1	1	0.995763	0.997877	0.991561	0.995763	0.985138	0.987234	0.985138	0.978814	0.972399	0.95339	0.923729	0.947146	0.951374	0.955789	0.92569	0.890295	0.917548	0.848739	0.845666	0.907173	0.858351	0.855932	0.816842	0.805907	0.846316	0.825263	0.791579	0.806723	0.739496	0.747899	0.73904	0.734177	0.67086	0.699153	0.659664	0.655462	0.705882	0.693277	0.654088	0.64557	0.649895	0.661053	0.595388
	trial 353	1	0.997877	1	0.993631	0.995763	0.989429	0.995763	0.987234	0.995763	0.978903	0.976744	0.985201	0.963907	0.968288	0.972399	0.970339	0.934461	0.949153	0.90678	0.917197	0.836518	0.898305	0.864407	0.900634	0.883227	0.839662	0.869198	0.804211	0.84696	0.838983	0.833684	0.793249	0.801688	0.78903	0.718487	0.707368	0.731501	0.764706	0.693446	0.65678	0.682008	0.708595	0.700422	0.666667	0.697479	0.672304	0.625	0.57384
	trial 354	1	1	1	0.993631	0.991525	1	0.993631	0.993631	0.991561	0.989339	0.98081	0.989429	0.987234	0.966102	0.972516	0.966245	0.915612	0.938429	0.930233	0.894068	0.892178	0.901053	0.867368	0.919492	0.864979	0.871579	0.832272	0.843882	0.816068	0.825532	0.813417	0.801688	0.816068	0.842105	0.703158	0.707368	0.735729	0.708595	0.697479	0.707368	0.656842	0.726891	0.659619	0.711579	0.630252	0.663848	0.668067	0.676471
	trial 355	1	1	1	0.997877	0.997877	1	1	0.991525	1	0.987288	0.983051	0.995763	0.983051	0.978814	0.978903	0.955603	0.968288	0.968153	0.915612	0.930526	0.898305	0.924051	0.909474	0.883721	0.849894	0.901053	0.848101	0.850526	0.827004	0.780591	0.838983	0.785714	0.766316	0.765328	0.78903	0.758475	0.758475	0.71308	0.714286	0.62605	0.677895	0.632911	0.677895	0.707113	0.642857	0.634454	0.621564	0.620545
	trial 356	1	1	0.995763	1	0.997877	0.993631	0.997886	0.995745	0.991525	0.987342	0.976744	0.985201	0.959488	0.966245	0.970339	0.962025	0.944915	0.926004	0.890295	0.921776	0.887949	0.917197	0.909091	0.873418	0.858947	0.858351	0.838298	0.755274	0.830508	0.829474	0.800839	0.811839	0.837209	0.727273	0.71308	0.687764	0.708861	0.722689	0.677966	0.683544	0.654088	0.682105	0.645702	0.668067	0.659664	0.610879	0.625793	0.616034
	trial 357	1	1	1	0.997886	0.997886	1	1	0.993631	0.991489	0.995763	0.987342	0.961864	0.976645	0.955414	0.965957	0.966387	0.949153	0.959831	0.936441	0.940928	0.911017	0.940928	0.881356	0.877119	0.883721	0.851695	0.803383	0.800847	0.797468	0.836134	0.802548	0.805031	0.805907	0.741053	0.704641	0.759494	0.691983	0.742616	0.716102	0.710084	0.616034	0.668058	0.621564	0.670913	0.614737	0.624738	0.659664	0.638655
	trial 358	1	1	0.997886	1	0.997877	1	0.997877	0.985201	0.982979	0.987342	0.987234	0.983122	0.976744	0.978903	0.985201	0.985138	0.943158	0.951168	0.92827	0.922105	0.919492	0.921776	0.92569	0.857143	0.89172	0.885593	0.849257	0.819533	0.874477	0.805907	0.78903	0.778013	0.781513	0.724211	0.753684	0.743697	0.715789	0.723044	0.697674	0.693277	0.673684	0.641509	0.628692	0.728421	0.654008	0.679245	0.620545	0.521008
	trial 359	1	1	0.997877	1	1	0.993658	0.987342	0.995763	0.991561	0.985138	0.980892	0.983051	0.976744	0.968288	0.978814	0.965957	0.970339	0.95966	0.95339	0.938689	0.858947	0.90678	0.889362	0.852321	0.932773	0.835443	0.84322	0.825263	0.842105	0.868644	0.829474	0.829787	0.752643	0.72956	0.707368	0.724576	0.661053	0.696203	0.741053	0.75891	0.673684	0.673684	0.721174	0.672269	0.679325	0.669474	0.599581	0.624473
	trial 360	1	0.995763	1	0.997877	0.997877	1	0.991525	0.987342	0.987288	0.985138	0.985075	0.976744	0.987234	0.95339	0.955603	0.955603	0.938689	0.936441	0.911392	0.902542	0.888421	0.910638	0.938689	0.864407	0.883721	0.852321	0.854123	0.88	0.763103	0.78481	0.837209	0.779661	0.773784	0.736842	0.707368	0.735294	0.703158	0.648421	0.751055	0.683544	0.655462	0.718487	0.672269	0.663866	0.617647	0.64	0.597895	0.588235
	trial 361	1	1	1	0.997886	0.995763	0.991525	1	0.989384	0.989384	0.989429	0.987288	0.978814	0.980973	0.966102	0.951168	0.949367	0.943158	0.926004	0.934737	0.940678	0.911017	0.898305	0.873418	0.855346	0.842105	0.857749	0.877637	0.832981	0.889831	0.810924	0.807611	0.853503	0.772152	0.782241	0.759494	0.728421	0.682105	0.697479	0.698947	0.748414	0.697479	0.707368	0.677895	0.656904	0.663848	0.56962	0.669456	0.591195
	trial 362	1	1	1	1	0.991525	0.995745	0.991561	0.987288	0.993658	0.980892	0.985075	0.993631	0.974684	0.980973	0.974684	0.947146	0.963907	0.910638	0.92569	0.927966	0.942918	0.893617	0.887949	0.851153	0.898305	0.820296	0.890295	0.813559	0.827731	0.792453	0.766316	0.838574	0.776371	0.711864	0.765328	0.741053	0.722689	0.772152	0.680672	0.680672	0.727273	0.698947	0.747899	0.668076	0.627368	0.628692	0.631579	0.574423
	trial 363	1	1	1	1	0.995763	1	0.991525	0.995763	0.997886	0.985201	0.985138	0.985138	0.972516	0.953586	0.972516	0.962025	0.95339	0.932489	0.936441	0.932489	0.886076	0.859539	0.858351	0.848739	0.871036	0.827731	0.830189	0.846316	0.832981	0.821053	0.814346	0.755839	0.700637	0.790698	0.749474	0.753684	0.767932	0.708861	0.722689	0.731092	0.696203	0.682105	0.693277	0.703158	0.714286	0.578059	0.658228	0.67086
	trial 364	1	1	0.997877	0.995763	0.989429	0.995763	0.995763	0.993658	0.991489	0.985201	0.972281	0.978814	0.95966	0.953586	0.947146	0.965957	0.970339	0.940678	0.951168	0.917548	0.867368	0.901053	0.822785	0.852941	0.921444	0.824524	0.866242	0.832981	0.804211	0.766949	0.742138	0.741053	0.805085	0.742616	0.759494	0.734177	0.731092	0.690678	0.658228	0.676533	0.706131	0.656842	0.64557	0.588235	0.641509	0.602105	0.642857	0.633124
	trial 365	1	0.995763	1	1	0.997886	0.995763	0.995781	0.989384	0.989429	0.997877	0.987342	0.972399	0.993658	0.966102	0.970339	0.938429	0.953586	0.930233	0.940678	0.953191	0.904863	0.913684	0.930233	0.898734	0.833684	0.896406	0.824524	0.773784	0.799154	0.744186	0.829474	0.788136	0.752643	0.739958	0.762105	0.753684	0.703158	0.787368	0.676471	0.682105	0.689076	0.623158	0.649789	0.639831	0.621849	0.620545	0.615711	0.578059
	trial 366	1	1	1	1	1	1	0.995745	0.993631	0.993658	0.997886	0.978903	0.989384	0.995763	0.970213	0.970213	0.957627	0.938689	0.938689	0.911392	0.894515	0.881356	0.90678	0.871036	0.858947	0.815287	0.810924	0.883227	0.836518	0.847458	0.798319	0.844538	0.790598	0.705882	0.757895	0.662474	0.78481	0.70021	0.684874	0.71308	0.714286	0.676533	0.714588	0.641509	0.648421	0.689076	0.588235	0.67364	0.64
	trial 367	1	1	0.997877	1	0.997877	0.993631	1	0.995763	0.995763	0.991525	0.997877	0.978814	0.983051	0.962025	0.957806	0.934461	0.964059	0.930233	0.926004	0.926316	0.936441	0.921776	0.871036	0.890295	0.854737	0.830508	0.869748	0.843882	0.793249	0.801688	0.812632	0.7431	0.72956	0.699153	0.710084	0.698947	0.747899	0.740586	0.739958	0.738397	0.670886	0.701903	0.638655	0.656842	0.652632	0.642857	0.625793	0.609244
	trial 368	1	0.997877	1	1	0.997877	0.993658	0.997886	0.993684	0.985075	0.974468	0.991489	0.974468	0.974468	0.966102	0.966102	0.921776	0.936709	0.944915	0.942675	0.936709	0.947146	0.915612	0.875264	0.874735	0.913319	0.871036	0.871579	0.8	0.852321	0.799154	0.809322	0.774737	0.736842	0.72	0.742616	0.748414	0.72	0.742616	0.707368	0.691824	0.659664	0.651261	0.64557	0.698947	0.670886	0.725738	0.593684	0.658281
	trial 369	1	1	1	0.993658	0.989429	0.995763	0.995763	1	0.997877	0.976546	0.978814	0.987342	0.980892	0.983051	0.957806	0.972399	0.970339	0.942918	0.942918	0.932489	0.936709	0.913319	0.897872	0.860759	0.848739	0.877637	0.808421	0.809224	0.816842	0.831224	0.759494	0.787368	0.837209	0.77707	0.760504	0.778947	0.705882	0.741053	0.690377	0.762712	0.698947	0.715789	0.645702	0.701681	0.644211	0.635789	0.579281	0.652632
	trial 370	1	1	0.995763	1	0.997877	0.995763	0.993631	0.989429	0.991525	0.993658	0.983122	0.989429	0.987288	0.976445	0.970339	0.963907	0.95339	0.926004	0.901053	0.904863	0.942675	0.938689	0.894068	0.883721	0.871036	0.850526	0.823028	0.866808	0.785563	0.747899	0.835443	0.783898	0.731501	0.756303	0.766316	0.795789	0.751055	0.689218	0.669474	0.704641	0.703158	0.691824	0.649895	0.654008	0.641509	0.60251	0.607966	0.642857
	trial 371	1	1	1	0.995763	0.997886	0.995763	0.991489	0.991561	0.989384	0.980892	0.987342	0.962185	0.980973	0.974576	0.980892	0.946921	0.942918	0.909091	0.912951	0.902542	0.909474	0.902954	0.872881	0.909091	0.892178	0.845666	0.848101	0.832981	0.763103	0.842105	0.835443	0.780591	0.768908	0.78903	0.7173	0.799154	0.686316	0.732632	0.694561	0.703158	0.732632	0.666667	0.687764	0.686316	0.623158	0.632911	0.64557	0.604651
	trial 372	1	1	1	1	1	1	0.987288	0.993631	0.983051	0.983051	0.978814	0.955789	0.976645	0.966102	0.963907	0.985138	0.957627	0.942918	0.942675	0.930233	0.932489	0.900212	0.924051	0.869198	0.873418	0.867368	0.831224	0.785714	0.778947	0.773109	0.837895	0.746269	0.783158	0.763103	0.754237	0.752643	0.723044	0.676471	0.724211	0.741053	0.672304	0.687764	0.64135	0.673684	0.576842	0.691824	0.637317	0.625793
	trial 373	1	1	1	1	1	0.993631	0.985138	0.982979	0.991525	0.989429	0.972516	0.987288	0.981053	0.957627	0.938166	0.968017	0.936441	0.972399	0.95966	0.936441	0.90678	0.932203	0.917197	0.911392	0.866242	0.869198	0.829474	0.832981	0.841438	0.823529	0.810924	0.845666	0.793249	0.801688	0.764706	0.723044	0.741053	0.716981	0.684989	0.707368	0.665263	0.649895	0.690678	0.666667	0.617647	0.691983	0.62605	0.623158
	trial 374	1	1	1	0.993631	0.991525	1	0.987342	0.993603	0.993658	0.995763	0.983051	0.985138	0.976645	0.985138	0.968017	0.944915	0.968153	0.955414	0.92827	0.919831	0.92569	0.907173	0.910638	0.894958	0.867368	0.797441	0.85654	0.84696	0.835443	0.837209	0.794118	0.838574	0.767932	0.775424	0.794118	0.724211	0.765328	0.734177	0.689076	0.698745	0.658228	0.655462	0.666667	0.658228	0.635789	0.64	0.634454	0.589474
	trial 375	1	1	1	0.995745	1	0.995763	0.993658	1	0.987342	0.983122	0.987288	0.951374	0.982979	0.968288	0.944915	0.926316	0.959831	0.940678	0.932489	0.949367	0.943158	0.894515	0.849894	0.884211	0.838983	0.88	0.835443	0.842105	0.756303	0.849894	0.789916	0.778013	0.750524	0.737945	0.735294	0.772152	0.755274	0.769556	0.764706	0.714286	0.663866	0.687764	0.644211	0.609244	0.632911	0.655462	0.637317	0.606316
	trial 376	1	1	1	0.995763	1	0.997886	0.995763	0.993658	0.989429	0.991525	0.989429	0.985138	0.976645	0.966102	0.949153	0.946921	0.974468	0.944915	0.976744	0.905263	0.940678	0.901053	0.92827	0.921776	0.822785	0.871036	0.858351	0.830508	0.769556	0.822785	0.795789	0.805085	0.759494	0.745263	0.714588	0.745263	0.679245	0.677895	0.74477	0.672304	0.715789	0.651163	0.659664	0.596639	0.649789	0.687764	0.658281	0.651261
	trial 377	1	1	1	1	0.993631	0.993658	0.989474	0.991489	0.991525	0.980892	0.980892	0.995763	0.976744	0.961864	0.970339	0.966245	0.957806	0.961864	0.961864	0.92827	0.931915	0.934461	0.888421	0.904863	0.846316	0.810127	0.858947	0.837209	0.829474	0.805907	0.814346	0.78481	0.773784	0.753684	0.690526	0.739496	0.7173	0.741053	0.72956	0.680672	0.673684	0.711579	0.676471	0.659664	0.637131	0.675052	0.648421	0.612159
	trial 378	1	0.993631	0.997877	0.997877	0.997886	0.993658	0.995763	0.991561	0.997886	0.985138	0.980973	0.983122	0.976645	0.968288	0.974576	0.951168	0.95339	0.947146	0.92827	0.942675	0.923729	0.915254	0.906383	0.84435	0.911392	0.817021	0.898734	0.829474	0.789809	0.783898	0.8	0.716981	0.819533	0.795789	0.773784	0.778947	0.738397	0.768908	0.700422	0.70339	0.651261	0.711297	0.648421	0.679245	0.677895	0.696203	0.654088	0.605042
	trial 379	1	1	1	0.997886	0.993631	0.993658	0.985201	0.995745	0.997886	0.985138	0.985138	0.987234	0.985075	0.987288	0.968153	0.955414	0.951579	0.951374	0.945148	0.92827	0.917197	0.883227	0.919831	0.923404	0.87234	0.841438	0.875789	0.854737	0.845666	0.752643	0.784067	0.785714	0.785714	0.739958	0.731092	0.74477	0.704403	0.763713	0.753684	0.70021	0.690526	0.690526	0.703158	0.64	0.631579	0.652632	0.726891	0.635789
	trial 380	1	1	0.995763	1	1	0.995763	0.993658	0.995763	0.978903	0.987342	0.989384	0.976645	0.976645	0.959831	0.974576	0.923729	0.955603	0.929638	0.938429	0.944915	0.892178	0.900634	0.866242	0.838983	0.875264	0.855932	0.838983	0.776371	0.806723	0.793249	0.743697	0.758475	0.759494	0.770526	0.767296	0.747899	0.696203	0.696017	0.711579	0.718487	0.672304	0.710084	0.684874	0.672304	0.656842	0.647059	0.649895	0.628931
	trial 381	1	1	0.997877	0.993658	1	0.997877	1	0.995763	0.993631	0.978903	0.993684	0.989429	0.963907	0.970213	0.976744	0.947146	0.959831	0.949153	0.92766	0.92827	0.923729	0.878151	0.883227	0.849894	0.848101	0.872881	0.877637	0.837895	0.859574	0.850526	0.778013	0.762105	0.698947	0.747346	0.697479	0.776371	0.726891	0.766316	0.726891	0.705882	0.697479	0.655391	0.687764	0.711297	0.634454	0.644351	0.617336	0.62605
	trial 382	1	0.995763	0.997877	0.993658	1	0.993631	0.987288	0.989384	0.995763	0.989429	1	0.989384	0.978814	0.976744	0.974468	0.940928	0.927966	0.911017	0.949367	0.962025	0.931915	0.917548	0.896406	0.89172	0.826271	0.841438	0.811839	0.847458	0.835443	0.883721	0.810127	0.781513	0.745263	0.691983	0.732632	0.662447	0.751055	0.708595	0.673684	0.729958	0.705882	0.676533	0.621564	0.690526	0.659708	0.655462	0.611814	0.614737
	trial 383	1	0.995763	1	0.995763	0.997877	0.997877	0.991525	0.995763	0.985138	0.976842	0.989339	0.980973	0.957627	0.976744	0.976645	0.955414	0.963907	0.926004	0.932203	0.921109	0.917548	0.890295	0.852321	0.904863	0.883721	0.881356	0.810924	0.84322	0.786469	0.829474	0.785563	0.851695	0.801688	0.762712	0.739958	0.783158	0.71308	0.755274	0.706131	0.668067	0.7173	0.739958	0.708861	0.599581	0.669474	0.656842	0.607595	0.60251
	trial 384	1	1	1	1	0.997886	0.993658	0.989384	0.995763	0.989429	0.983051	0.978814	0.983051	0.974468	0.968153	0.968153	0.976744	0.976645	0.932489	0.911017	0.921776	0.900212	0.890756	0.880851	0.858947	0.871036	0.864979	0.828753	0.834746	0.822785	0.704641	0.814346	0.741053	0.725738	0.802521	0.810127	0.690526	0.743697	0.670886	0.708861	0.668067	0.67086	0.654008	0.613445	0.637317	0.642857	0.642706	0.599581	0.649789
	trial 385	1	1	1	1	1	0.993658	0.991489	0.987342	0.993658	0.983051	0.991525	0.993603	0.964211	0.946921	0.953586	0.972399	0.944915	0.964059	0.932489	0.877119	0.892178	0.919492	0.848614	0.871036	0.832981	0.885593	0.896842	0.841438	0.810127	0.78481	0.813559	0.753138	0.749474	0.763713	0.776371	0.745263	0.679325	0.677895	0.724211	0.703158	0.646934	0.700422	0.638655	0.672269	0.644211	0.683438	0.597895	0.591195
	trial 386	1	1	1	1	0.997886	0.995763	0.993658	0.989384	0.983051	0.974576	0.978903	0.976744	0.962025	0.978723	0.938429	0.938689	0.974684	0.949153	0.966245	0.887949	0.923729	0.934737	0.934737	0.884211	0.837209	0.839662	0.759494	0.832981	0.821053	0.814346	0.747899	0.821053	0.78903	0.762105	0.756871	0.732632	0.785714	0.687764	0.675105	0.731501	0.608511	0.663848	0.655391	0.654088	0.64	0.642857	0.67086	0.641509
	trial 387	1	1	1	0.995763	0.995763	0.993631	0.985201	0.995763	0.993658	0.978723	0.987342	0.980973	0.968153	0.966245	0.972399	0.912951	0.962025	0.938429	0.919149	0.932203	0.909091	0.919831	0.930233	0.881356	0.920168	0.851064	0.839662	0.825263	0.800847	0.811839	0.814346	0.775681	0.787368	0.768908	0.751055	0.649789	0.734177	0.711579	0.74477	0.646934	0.700422	0.721519	0.624738	0.624473	0.755274	0.684874	0.592437	0.592437
	trial 388	1	1	0.997877	0.997877	1	0.993631	0.987288	0.995781	0.989429	0.980892	0.995745	0.976645	0.972281	0.981053	0.934461	0.947146	0.953586	0.942918	0.90678	0.934461	0.940928	0.869748	0.855932	0.871036	0.860759	0.896406	0.830189	0.864407	0.808421	0.835443	0.752643	0.729958	0.738397	0.809322	0.774737	0.825263	0.696017	0.739958	0.699153	0.699153	0.689076	0.726891	0.635983	0.738397	0.648421	0.682203	0.649789	0.582809
	trial 389	1	0.993631	0.997877	1	0.995763	0.991561	0.987288	1	0.989429	0.991525	0.987234	0.982979	0.985201	0.978723	0.957627	0.970339	0.955789	0.92827	0.929936	0.917895	0.916844	0.940678	0.877637	0.890295	0.838983	0.844538	0.860759	0.839662	0.794118	0.804211	0.741525	0.809322	0.800839	0.755274	0.818565	0.684989	0.673684	0.711579	0.677824	0.722689	0.704641	0.618947	0.706131	0.708861	0.710359	0.60084	0.613445	0.570231
	trial 390	1	1	0.997877	1	0.995745	0.995781	0.995763	0.995745	0.989429	0.976744	0.987288	0.985138	0.974684	0.957627	0.978814	0.970213	0.951168	0.947146	0.927966	0.923729	0.919831	0.873418	0.911017	0.884211	0.913319	0.906383	0.868644	0.816842	0.810127	0.793249	0.776371	0.796646	0.774737	0.725367	0.731092	0.756303	0.725738	0.696203	0.683544	0.658228	0.696203	0.707627	0.669474	0.689076	0.621849	0.661053	0.689218	0.655462
	trial 391	1	1	1	1	1	0.993631	0.991525	1	0.978814	0.989474	0.991525	0.980973	0.974468	0.959831	0.949153	0.959831	0.930233	0.970339	0.902542	0.907173	0.909091	0.911017	0.887949	0.820296	0.890756	0.852321	0.828025	0.802548	0.838983	0.827004	0.832272	0.815126	0.746835	0.770526	0.794118	0.711579	0.756303	0.777311	0.729958	0.672269	0.714286	0.621849	0.703158	0.670886	0.623158	0.62845	0.672234	0.618947
	trial 392	1	0.997877	1	1	1	0.995763	0.995763	0.980892	0.989384	0.989384	0.983122	0.970339	0.980892	0.980973	0.968288	0.966245	0.917548	0.951374	0.957447	0.947146	0.947146	0.927966	0.877637	0.846316	0.883227	0.833684	0.872881	0.881356	0.831224	0.736842	0.753684	0.839662	0.840336	0.736842	0.767932	0.745263	0.768908	0.714286	0.705882	0.772152	0.729958	0.711864	0.663848	0.672304	0.589474	0.72	0.647059	0.666667
	trial 393	1	1	0.997877	0.997877	0.997877	0.997886	0.995745	0.987288	0.997886	0.991525	0.974576	0.961864	0.976645	0.963907	0.957806	0.943158	0.951579	0.959831	0.936709	0.936709	0.924051	0.930233	0.912951	0.849894	0.794055	0.832981	0.848101	0.841438	0.825263	0.810127	0.751055	0.778947	0.772152	0.745263	0.776371	0.757895	0.714286	0.751055	0.736842	0.672304	0.637317	0.668067	0.687631	0.623158	0.658281	0.635789	0.645702	0.638831
	trial 394	1	1	0.997877	0.995763	0.997886	0.991525	0.995763	0.993658	0.993631	0.987288	0.983051	0.987234	0.985201	0.97479	0.970213	0.957627	0.926004	0.968288	0.917548	0.930526	0.864979	0.869198	0.894515	0.900212	0.821053	0.875264	0.860759	0.803383	0.824524	0.828753	0.810127	0.710359	0.779874	0.818565	0.731092	0.739496	0.763713	0.767932	0.709812	0.697479	0.656842	0.662447	0.596195	0.682105	0.658281	0.613779	0.642857	0.630252
	trial 395	1	1	1	1	1	0.995763	0.997877	0.997886	0.980892	0.991525	0.968288	0.976744	0.985138	0.983051	0.966245	0.951374	0.941176	0.940678	0.947146	0.919492	0.944915	0.904863	0.90678	0.893617	0.860169	0.909474	0.792373	0.854737	0.854123	0.827004	0.845666	0.850526	0.78903	0.712788	0.693446	0.78903	0.786469	0.733051	0.706131	0.680761	0.682105	0.654008	0.701461	0.684874	0.591966	0.585774	0.690526	0.654008
	trial 396	1	1	0.997877	0.993631	1	0.995781	0.993631	0.989384	0.989429	0.987288	0.995763	0.987288	0.968288	0.976645	0.962025	0.955224	0.940678	0.934737	0.961864	0.919831	0.894068	0.911392	0.868644	0.947368	0.876596	0.839662	0.78903	0.8	0.836134	0.775424	0.805085	0.808421	0.751055	0.725738	0.787368	0.715789	0.767932	0.698947	0.715789	0.654088	0.67364	0.687764	0.687631	0.642857	0.70021	0.644211	0.599581	0.694915
	trial 397	1	0.997877	1	0.995763	0.997886	0.997877	0.997877	0.991525	0.983051	0.985138	0.972516	0.976546	0.989384	0.976645	0.968153	0.946921	0.978903	0.923729	0.942918	0.930233	0.917197	0.901053	0.915612	0.879493	0.843882	0.829474	0.871579	0.825996	0.783158	0.800847	0.778013	0.767932	0.765328	0.774737	0.7173	0.694737	0.729958	0.72	0.71308	0.735729	0.718487	0.690526	0.756871	0.658281	0.646809	0.606695	0.707368	0.635789
	trial 398	1	1	1	0.997877	0.997877	0.995763	0.993658	0.993658	0.993631	0.993631	0.985138	0.991489	0.978814	0.980892	0.968153	0.978814	0.936709	0.953586	0.885593	0.887949	0.918239	0.871036	0.870488	0.886994	0.831224	0.797468	0.868644	0.849894	0.835443	0.802548	0.819328	0.773784	0.795789	0.765328	0.7173	0.760085	0.773109	0.741053	0.711297	0.700422	0.606316	0.680672	0.694915	0.632911	0.599581	0.60084	0.628931	0.611814
	trial 399	0.997877	1	1	0.997877	1	0.995763	0.993658	0.995745	0.985201	0.991525	0.989384	0.966245	0.974684	0.980973	0.978723	0.95339	0.955224	0.947146	0.926004	0.940928	0.869198	0.849894	0.869748	0.851695	0.915612	0.897872	0.845666	0.843882	0.767932	0.804211	0.84322	0.786611	0.774737	0.78481	0.773109	0.732632	0.715789	0.72956	0.697479	0.726891	0.669474	0.669474	0.682105	0.64557	0.654088	0.682105	0.647059	0.615063
	trial 400	1	1	1	0.997886	1	0.995763	0.991525	0.991561	0.995763	0.989429	0.976546	0.980973	0.972516	0.964059	0.972516	0.985075	0.91258	0.944915	0.949367	0.882353	0.889831	0.886076	0.890295	0.92827	0.897872	0.805907	0.917548	0.846316	0.822785	0.822785	0.787368	0.714286	0.736842	0.822785	0.7173	0.781316	0.702929	0.703158	0.725738	0.707368	0.621849	0.679325	0.656842	0.711579	0.592437	0.616352	0.697674	0.593684
	trial 401	1	1	0.995763	0.993631	0.995763	0.993631	0.995763	0.993658	0.993631	0.989384	0.993658	0.989429	0.983122	0.982979	0.974576	0.957627	0.951374	0.923729	0.926004	0.938429	0.911017	0.919831	0.89172	0.889831	0.858351	0.866109	0.878151	0.824524	0.761099	0.819328	0.820296	0.763103	0.772152	0.757895	0.749474	0.736402	0.721519	0.745263	0.718487	0.728033	0.727273	0.725367	0.603774	0.606316	0.729958	0.623431	0.655462	0.658281
	trial 402	1	0.997886	0.995763	1	0.997877	0.993631	0.991525	0.997877	0.989429	0.985138	0.966102	0.987288	0.980892	0.95339	0.980973	0.945148	0.962025	0.949153	0.926625	0.880851	0.90678	0.886994	0.860759	0.900634	0.862579	0.913319	0.852321	0.824524	0.793249	0.796646	0.805031	0.861996	0.827004	0.783898	0.794926	0.738397	0.701681	0.729958	0.740586	0.745763	0.687764	0.736842	0.634454	0.70913	0.67364	0.656904	0.605042	0.64135
	trial 403	1	1	1	0.993631	1	0.993631	1	0.995781	0.991525	0.987288	0.987288	0.985201	0.976645	0.968421	0.95966	0.955789	0.944915	0.944681	0.95966	0.934461	0.940928	0.930233	0.913684	0.877119	0.866242	0.841438	0.831224	0.811839	0.785563	0.821803	0.787368	0.764706	0.767932	0.736842	0.772824	0.711579	0.769556	0.710084	0.721519	0.707113	0.662474	0.620545	0.697479	0.64	0.638655	0.64557	0.642857	0.620253
	trial 404	1	1	1	0.995763	0.997877	0.989429	0.989429	0.995745	0.989384	0.983051	0.985138	0.985138	0.974576	0.974576	0.963907	0.976645	0.942918	0.932489	0.940678	0.957806	0.861345	0.890756	0.917548	0.894068	0.898305	0.871036	0.864979	0.817021	0.771186	0.829474	0.732632	0.85654	0.785714	0.734177	0.736402	0.78481	0.765328	0.738854	0.727273	0.703158	0.687631	0.684874	0.632911	0.707113	0.578059	0.649895	0.656842	0.589474
	trial 405	1	1	0.997886	1	1	0.997877	0.995781	0.995745	0.989384	0.989429	0.980973	0.964211	0.972399	0.964059	0.919831	0.940928	0.944915	0.959831	0.961864	0.892632	0.92827	0.909091	0.875264	0.849257	0.879493	0.842105	0.864407	0.810924	0.862579	0.792453	0.797468	0.779874	0.775424	0.760504	0.780591	0.765328	0.686192	0.684874	0.737288	0.649895	0.704641	0.651261	0.733051	0.612159	0.607595	0.654088	0.64	0.60084
	trial 406	1	1	0.997877	1	0.997886	0.995745	0.997877	0.997886	0.983051	0.978814	0.989384	0.976546	0.987342	0.957447	0.983051	0.951579	0.976744	0.932489	0.957627	0.940426	0.911392	0.89172	0.860759	0.875789	0.852321	0.810127	0.833684	0.845011	0.861996	0.828753	0.838983	0.809224	0.749474	0.734177	0.710084	0.708861	0.742616	0.753684	0.769556	0.736842	0.630252	0.706131	0.644211	0.682008	0.596639	0.644351	0.655462	0.634454
	trial 407	1	1	1	0.997877	0.997886	1	0.983051	0.989429	0.989384	0.985263	0.987342	0.985138	0.983051	0.970213	0.970339	0.961864	0.942918	0.948936	0.926316	0.944681	0.902128	0.884211	0.934737	0.921444	0.862579	0.887949	0.881356	0.803383	0.798301	0.804211	0.754237	0.770526	0.743697	0.704641	0.765328	0.778947	0.798319	0.690526	0.739496	0.642706	0.728421	0.666667	0.618947	0.634454	0.697479	0.655462	0.609244	0.661053
	trial 408	1	1	0.997877	1	0.997877	0.995763	0.989429	0.987342	0.983051	0.993631	0.974576	0.983051	0.98081	0.963907	0.966102	0.957806	0.959831	0.955789	0.911765	0.900634	0.942918	0.881356	0.900634	0.887949	0.886076	0.837209	0.817797	0.851064	0.806723	0.782241	0.814346	0.810127	0.724211	0.765328	0.748414	0.732632	0.690526	0.684874	0.739958	0.672269	0.705882	0.711579	0.668067	0.703158	0.661053	0.665263	0.684989	0.571429
	trial 409	1	1	0.995763	0.997877	0.982979	0.997877	0.993658	0.993658	0.987342	0.98081	0.976645	0.995763	0.966245	0.983051	0.972399	0.957627	0.957627	0.961864	0.917197	0.907173	0.909091	0.919149	0.871036	0.868644	0.907173	0.871036	0.818565	0.850526	0.857143	0.808421	0.770526	0.794118	0.806723	0.800847	0.7173	0.746835	0.740586	0.752643	0.676533	0.746835	0.680761	0.704641	0.64135	0.679325	0.661053	0.649789	0.622881	0.600423
	trial 410	1	0.997877	0.997877	1	0.995763	0.993631	0.989429	1	0.993658	0.989384	0.983051	0.976744	0.985201	0.964059	0.959831	0.951374	0.955603	0.976546	0.921776	0.946921	0.896406	0.938689	0.896842	0.873418	0.858351	0.902954	0.825532	0.794118	0.838983	0.854123	0.865546	0.815126	0.831224	0.754237	0.735294	0.766316	0.715789	0.732632	0.705882	0.72	0.637317	0.642857	0.672269	0.675105	0.654008	0.616034	0.623158	0.627368
	trial 411	1	1	0.997886	1	0.993631	0.995763	0.991525	0.987288	0.989429	0.976645	0.997886	0.978814	0.980892	0.976744	0.955603	0.957806	0.964059	0.949153	0.970339	0.947146	0.909091	0.929936	0.896406	0.904863	0.913319	0.849894	0.817021	0.878151	0.805085	0.85654	0.816068	0.767932	0.771186	0.804211	0.762105	0.732632	0.807611	0.684989	0.677895	0.637131	0.690678	0.676471	0.603774	0.687764	0.635789	0.649789	0.662447	0.603774
	trial 412	1	1	0.997877	1	0.995763	1	1	0.997877	0.993631	0.993631	0.991525	0.966245	0.976744	0.963907	0.955789	0.938689	0.966245	0.927966	0.908705	0.898305	0.900634	0.911392	0.898305	0.901053	0.862579	0.887473	0.831557	0.832636	0.851695	0.820296	0.817797	0.797468	0.783158	0.764706	0.721519	0.765328	0.723849	0.714588	0.759494	0.722689	0.70021	0.707113	0.658228	0.679325	0.672269	0.624473	0.590717	0.570231
	trial 413	1	1	1	0.995763	0.995763	0.997877	1	0.989474	0.995763	0.980892	0.991489	0.983051	0.972516	0.964059	0.976645	0.965957	0.965957	0.951374	0.905263	0.938429	0.924051	0.878981	0.900634	0.922105	0.823529	0.898734	0.858351	0.852321	0.852321	0.791579	0.744186	0.735729	0.806723	0.792373	0.714286	0.741053	0.673684	0.742616	0.693446	0.739496	0.649895	0.711579	0.693277	0.652542	0.701903	0.62605	0.635789	0.608879
	trial 414	1	1	0.997886	0.995763	0.995763	0.995763	0.991525	0.989429	0.995763	0.987288	0.983051	0.989339	0.957627	0.987288	0.96	0.978814	0.940928	0.888421	0.911017	0.930233	0.943158	0.880851	0.904863	0.881857	0.880503	0.832981	0.862579	0.857143	0.755274	0.829474	0.780591	0.782241	0.756303	0.743697	0.751055	0.708595	0.738397	0.694561	0.693277	0.718487	0.659619	0.673684	0.622129	0.631579	0.707368	0.623158	0.568421	0.64135
	trial 415	1	1	1	1	0.997886	0.993631	0.989384	0.995781	0.993631	0.980973	0.980892	0.978723	0.95966	0.974684	0.98081	0.966102	0.941176	0.949153	0.947146	0.898734	0.936441	0.911017	0.862579	0.88	0.837209	0.87234	0.837209	0.810127	0.837895	0.810127	0.790698	0.748414	0.781513	0.773109	0.714286	0.716102	0.658281	0.750524	0.680672	0.701681	0.694737	0.724211	0.617647	0.638478	0.652542	0.679167	0.627615	0.661053
	trial 416	1	0.997877	1	0.997886	0.995763	1	0.993658	0.989384	0.989384	0.983122	0.980892	0.982979	0.983122	0.985201	0.955414	0.978903	0.966245	0.961702	0.970339	0.92437	0.889831	0.931915	0.922105	0.895966	0.848101	0.909474	0.849894	0.829474	0.820296	0.794926	0.864407	0.742138	0.772152	0.793249	0.731092	0.724211	0.721174	0.719665	0.773784	0.637131	0.693446	0.697479	0.591966	0.669492	0.632911	0.672304	0.62605	0.631579
	trial 417	1	1	0.993631	1	0.993631	0.997877	0.995763	0.991489	0.980892	0.991525	0.987342	0.985138	0.974684	0.993658	0.949153	0.955603	0.938689	0.936709	0.92827	0.92827	0.904863	0.944915	0.895522	0.877119	0.835443	0.843882	0.837895	0.835821	0.892632	0.767932	0.759494	0.832981	0.786469	0.780591	0.731092	0.770526	0.697479	0.689076	0.717622	0.680851	0.744186	0.670886	0.652632	0.680585	0.714286	0.631579	0.585263	0.645702
	trial 418	1	0.997877	1	0.997886	0.995763	0.997886	0.995763	0.993631	0.989384	0.991525	0.983051	0.985201	0.978903	0.976645	0.972516	0.953586	0.951168	0.959831	0.955603	0.923729	0.879493	0.892178	0.846316	0.906383	0.881356	0.864407	0.806723	0.883721	0.824524	0.773784	0.821803	0.703158	0.775424	0.799154	0.741053	0.734177	0.651163	0.748414	0.669492	0.71308	0.682105	0.656842	0.711579	0.672269	0.731092	0.693446	0.651163	0.658228
	trial 419	1	0.997877	1	1	1	0.995745	0.993658	0.995763	0.995745	0.991525	0.993658	0.987342	0.959831	0.968153	0.985201	0.949367	0.970339	0.963907	0.961864	0.942675	0.917548	0.913319	0.898734	0.879493	0.864979	0.867368	0.826271	0.85654	0.803383	0.848739	0.791579	0.748414	0.739958	0.754237	0.714588	0.764331	0.72956	0.716981	0.739496	0.745763	0.684989	0.644211	0.644211	0.677895	0.703158	0.661017	0.634454	0.611814
	trial 420	1	1	0.997886	0.997886	0.995763	0.997877	1	0.997877	0.993658	0.968288	0.976645	0.980973	0.978903	0.959831	0.976645	0.970339	0.955603	0.951374	0.919492	0.892178	0.908705	0.930233	0.849894	0.934461	0.87395	0.861996	0.857749	0.830508	0.805085	0.816068	0.755274	0.805907	0.770213	0.786469	0.761099	0.767932	0.700422	0.742138	0.733753	0.710359	0.705882	0.70339	0.64	0.677895	0.655462	0.654088	0.603774	0.62605
	trial 421	1	0.997886	1	1	0.993658	0.995763	0.997886	0.989384	0.980892	0.991597	0.995763	0.993631	0.974576	0.963907	0.957627	0.951168	0.964059	0.957806	0.946921	0.921444	0.898305	0.926004	0.903361	0.919831	0.867368	0.854123	0.819328	0.778013	0.778013	0.831224	0.744186	0.807611	0.78903	0.78481	0.738397	0.694737	0.785714	0.729958	0.775681	0.751566	0.737945	0.691824	0.658228	0.686192	0.593684	0.658228	0.701903	0.624738
	trial 422	1	1	1	1	0.993658	0.995763	1	0.995763	0.985138	0.989384	0.987234	0.970339	0.980973	0.993631	0.957806	0.951374	0.940928	0.942675	0.92827	0.923729	0.917197	0.900212	0.869936	0.902954	0.892178	0.864407	0.854737	0.833684	0.835443	0.832272	0.850526	0.781513	0.773109	0.743697	0.741053	0.735729	0.707627	0.684989	0.691983	0.749474	0.701681	0.682008	0.682008	0.703158	0.563025	0.602105	0.630252	0.697674
	trial 423	1	0.997877	0.997877	1	0.997877	0.993658	0.993658	0.997877	0.991489	0.987288	0.978723	0.976744	0.987288	0.974684	0.972516	0.968288	0.955603	0.938689	0.913684	0.926004	0.898734	0.934461	0.870488	0.902542	0.858351	0.884211	0.871036	0.803383	0.806723	0.762105	0.761099	0.791489	0.746835	0.752643	0.708861	0.783898	0.705882	0.7173	0.7173	0.670886	0.67086	0.744186	0.687631	0.687631	0.662447	0.658281	0.718816	0.654088
	trial 424	1	1	0.997877	1	0.991561	0.995763	0.989429	0.997877	0.987234	0.987288	0.980892	0.987288	0.968288	0.964059	0.974684	0.970213	0.957806	0.947368	0.944915	0.942918	0.945148	0.940928	0.841438	0.874735	0.877637	0.815287	0.887949	0.842105	0.803383	0.782241	0.780591	0.772152	0.765328	0.741053	0.777311	0.686316	0.696203	0.697479	0.733753	0.663883	0.703158	0.670886	0.666667	0.669474	0.620545	0.644211	0.647059	0.614737
	trial 425	1	1	1	0.997877	0.993603	0.997877	0.995781	0.987342	0.985138	0.983051	0.985201	0.978814	0.95339	0.972281	0.948936	0.959488	0.938429	0.961864	0.957627	0.934183	0.881356	0.929936	0.930526	0.869198	0.826271	0.842105	0.835443	0.839662	0.828025	0.803419	0.796646	0.758475	0.747346	0.814346	0.701903	0.747899	0.734177	0.749474	0.691983	0.662447	0.688935	0.677895	0.689076	0.623158	0.726891	0.599581	0.673684	0.60084
	trial 426	1	0.995763	1	1	0.997877	0.991525	0.997877	0.991525	0.995763	0.991489	0.976645	0.980973	0.978903	0.968288	0.970213	0.95339	0.944915	0.964059	0.944915	0.938689	0.892632	0.887949	0.881356	0.845011	0.890295	0.849894	0.843882	0.823529	0.791579	0.724576	0.833684	0.748936	0.796646	0.824524	0.792453	0.755839	0.693617	0.740586	0.704641	0.684874	0.637317	0.647059	0.673684	0.625793	0.595388	0.637317	0.596639	0.56962
	trial 427	1	1	1	0.995763	1	0.997886	0.993631	0.991525	0.993631	0.974468	0.985138	0.974576	0.983051	0.983051	0.942675	0.951374	0.924051	0.947146	0.949367	0.932203	0.913319	0.882845	0.90678	0.89172	0.902128	0.900634	0.830508	0.860759	0.852941	0.778013	0.792373	0.751055	0.773784	0.698947	0.765328	0.721519	0.783158	0.683544	0.725367	0.714286	0.630252	0.629167	0.707368	0.679245	0.669456	0.632911	0.55042	0.579832
	trial 428	1	0.995763	0.995763	1	0.997877	0.991525	0.995763	0.993631	0.989384	0.980892	0.976645	0.978814	0.978723	0.953191	0.974576	0.955603	0.930233	0.919831	0.938689	0.911017	0.913319	0.886076	0.917548	0.877637	0.883721	0.817797	0.782241	0.848739	0.835443	0.822034	0.756303	0.806723	0.743697	0.799154	0.706131	0.718487	0.723044	0.684874	0.735294	0.676471	0.720339	0.662474	0.725738	0.728421	0.656842	0.691824	0.596195	0.64135
	trial 429	1	1	0.997877	0.997877	0.995763	1	0.993631	1	0.997886	0.985138	0.993658	0.955603	0.982979	0.991525	0.95966	0.968153	0.949367	0.946921	0.940678	0.913319	0.874735	0.877119	0.858351	0.855932	0.886076	0.799154	0.85654	0.883227	0.816068	0.799154	0.745263	0.810127	0.788136	0.760504	0.761099	0.764706	0.739958	0.705882	0.701681	0.714588	0.693277	0.679245	0.686441	0.64	0.649789	0.691983	0.614737	0.617647
	trial 430	1	1	1	0.995763	0.995763	0.997886	0.995763	0.995763	0.991489	0.993658	0.97479	0.978814	0.970339	0.968017	0.976645	0.966245	0.95339	0.938947	0.949367	0.915612	0.940928	0.839662	0.860169	0.873418	0.810924	0.908705	0.881857	0.714286	0.852941	0.794926	0.766316	0.807611	0.78826	0.820296	0.699153	0.782241	0.696017	0.663866	0.735294	0.644211	0.638655	0.771488	0.635789	0.673684	0.700422	0.637131	0.612159	0.620253
	trial 431	1	1	1	0.995763	1	0.987234	0.997877	0.991525	0.993631	0.991525	0.983051	0.991525	0.983051	0.985201	0.964059	0.983051	0.955603	0.961864	0.932203	0.940928	0.936709	0.92569	0.907173	0.869198	0.857749	0.873418	0.862579	0.781316	0.763713	0.801688	0.769556	0.818565	0.825263	0.7173	0.694561	0.742616	0.760504	0.773784	0.729958	0.726891	0.686192	0.682105	0.690377	0.648305	0.686316	0.704403	0.631799	0.64135
	trial 432	1	1	1	1	0.997886	0.995745	1	0.983051	0.995745	0.985138	0.987288	0.985138	0.991561	0.974468	0.963907	0.944681	0.964059	0.938166	0.92569	0.95966	0.892178	0.894068	0.922105	0.837895	0.911392	0.892178	0.831224	0.892178	0.858947	0.760504	0.827004	0.793249	0.711579	0.795789	0.703158	0.75	0.694737	0.759494	0.679325	0.679406	0.716981	0.733753	0.721174	0.668067	0.683438	0.635789	0.599581	0.592437
	trial 433	1	1	1	1	1	0.995745	0.987234	0.991525	0.983051	0.995745	0.995763	0.974576	0.955789	0.987342	0.942918	0.936709	0.96	0.957627	0.917548	0.890295	0.864979	0.902954	0.886076	0.863158	0.898734	0.837209	0.841438	0.858947	0.823779	0.765328	0.809322	0.759494	0.706131	0.714588	0.752643	0.778013	0.759494	0.732632	0.659664	0.651163	0.694737	0.696017	0.683438	0.647059	0.630252	0.666667	0.648421	0.602105
	trial 434	1	0.997877	1	1	0.997877	0.997877	0.989429	0.989384	0.989384	0.985138	0.983051	0.976744	0.966102	0.985263	0.968288	0.968153	0.936441	0.955414	0.95966	0.932489	0.887473	0.919831	0.926316	0.818565	0.866242	0.875789	0.877637	0.853503	0.896842	0.760504	0.812632	0.774737	0.78903	0.708595	0.760504	0.704641	0.762105	0.662474	0.734177	0.736842	0.708861	0.704641	0.705882	0.648421	0.603774	0.690377	0.672269	0.571429
	trial 435	1	1	1	1	1	0.991489	0.997877	0.997877	0.995763	0.987288	0.989429	0.976744	0.970339	0.983051	0.970339	0.955789	0.951168	0.947368	0.966102	0.955414	0.911017	0.869198	0.92827	0.892632	0.871036	0.875264	0.866808	0.862579	0.746835	0.843882	0.787368	0.755274	0.707627	0.810924	0.779661	0.746835	0.762105	0.738397	0.714588	0.750524	0.597458	0.648421	0.662447	0.631579	0.651261	0.621849	0.600423	0.599581
	trial 436	1	1	1	1	0.997877	1	0.993658	0.993658	0.985263	0.989429	0.995781	0.983122	0.955603	0.972399	0.974468	0.932489	0.936441	0.955603	0.951579	0.942675	0.907173	0.904863	0.885593	0.866808	0.841438	0.854123	0.871579	0.854737	0.835443	0.831224	0.743697	0.837895	0.778013	0.813559	0.735294	0.766316	0.788136	0.699153	0.647059	0.652632	0.7173	0.750524	0.655462	0.687631	0.693277	0.623158	0.616352	0.552743
	trial 437	1	1	0.997877	0.993631	1	0.995763	0.991525	1	0.985201	0.985201	0.972516	0.968153	0.976645	0.974576	0.974576	0.976744	0.978632	0.921444	0.961864	0.902954	0.93617	0.940928	0.923729	0.870488	0.907173	0.87234	0.885106	0.825263	0.794118	0.783898	0.834382	0.805907	0.804211	0.71308	0.739958	0.734177	0.711579	0.654088	0.683544	0.696203	0.731092	0.686316	0.615063	0.669474	0.728421	0.630021	0.634454	0.679245
	trial 438	1	1	1	0.995763	1	0.989384	0.995745	0.991561	0.985201	0.987234	0.972516	0.981053	0.976744	0.940426	0.974684	0.940928	0.961864	0.957627	0.93617	0.900634	0.920168	0.85654	0.911392	0.902128	0.873418	0.863732	0.87631	0.783158	0.787368	0.793249	0.786469	0.725738	0.802521	0.760504	0.798319	0.741525	0.754237	0.718487	0.732632	0.693277	0.651163	0.686316	0.702128	0.613445	0.642857	0.662447	0.585263	0.624473
	trial 439	1	1	0.997877	1	1	0.997886	0.997877	0.989339	0.991525	0.985201	0.993631	0.972516	0.983051	0.964059	0.978814	0.95966	0.955414	0.957806	0.930233	0.871036	0.909091	0.904863	0.896406	0.898734	0.814346	0.908705	0.830189	0.835443	0.831224	0.833684	0.781513	0.790698	0.777311	0.772152	0.744186	0.748954	0.742616	0.689076	0.741053	0.733051	0.659619	0.677824	0.668076	0.672304	0.638478	0.625793	0.655391	0.617647
	trial 440	1	0.997877	0.997877	1	1	0.995763	0.997877	0.989429	0.987288	0.993631	0.970464	0.976645	0.985201	0.957627	0.95339	0.949153	0.940678	0.95339	0.947146	0.953586	0.936975	0.917548	0.85654	0.908705	0.900634	0.898734	0.809322	0.815126	0.815126	0.804211	0.806723	0.789809	0.778947	0.727273	0.786611	0.746835	0.716981	0.640167	0.723044	0.703158	0.675105	0.613108	0.790698	0.74739	0.71308	0.585263	0.654008	0.614737
	trial 441	1	1	0.995763	1	0.995763	0.995763	0.995763	1	0.993631	0.995763	0.997877	0.978814	0.972516	0.964059	0.955414	0.953191	0.953191	0.934461	0.938689	0.93617	0.919149	0.932489	0.881857	0.863158	0.875789	0.808421	0.830508	0.837895	0.804211	0.84696	0.831224	0.763103	0.820296	0.757895	0.810924	0.732218	0.752643	0.704641	0.72	0.701681	0.682105	0.673684	0.647059	0.694737	0.630252	0.613445	0.663866	0.663866
	trial 442	1	1	1	1	0.997886	0.995763	0.987288	0.993631	0.995745	0.997877	0.978814	0.978814	0.981053	0.961864	0.951374	0.966245	0.955414	0.944915	0.915254	0.944915	0.951579	0.892632	0.885593	0.900212	0.833684	0.889831	0.855932	0.829474	0.838983	0.878981	0.810127	0.778013	0.738397	0.799154	0.783158	0.715789	0.689076	0.677895	0.735294	0.692144	0.716981	0.666667	0.708595	0.633124	0.682203	0.587002	0.60084	0.701681
	trial 443	1	1	1	1	0.997877	0.993631	0.991525	1	0.991489	0.989384	0.995763	0.976645	0.966102	0.972399	0.940678	0.987288	0.959831	0.946921	0.921776	0.945148	0.923404	0.883721	0.904459	0.828025	0.87395	0.824524	0.837895	0.864407	0.787368	0.757895	0.774737	0.766316	0.763713	0.735294	0.797468	0.751055	0.675159	0.737945	0.728421	0.702929	0.672269	0.687631	0.714588	0.658281	0.630252	0.654008	0.665263	0.659664
	trial 444	1	1	0.995763	0.995763	0.997877	1	0.985138	0.995745	0.993631	0.987288	0.980892	0.974576	0.989429	0.976744	0.976744	0.959831	0.95339	0.957627	0.926004	0.942918	0.945148	0.942918	0.896406	0.862579	0.883227	0.807611	0.851695	0.851695	0.764706	0.815126	0.810924	0.781513	0.766316	0.72	0.786469	0.753684	0.677895	0.749474	0.788136	0.757895	0.64	0.726891	0.613445	0.642706	0.691824	0.687764	0.679245	0.572632
	trial 445	1	1	1	0.997886	1	0.993658	0.993631	0.993658	0.995763	0.980892	0.976645	0.987288	0.978814	0.972516	0.968153	0.953586	0.920168	0.946921	0.896406	0.926316	0.929936	0.917197	0.831224	0.882353	0.875264	0.875789	0.807611	0.835443	0.780591	0.808421	0.818565	0.798319	0.766316	0.723044	0.689218	0.755839	0.694737	0.754717	0.708861	0.637317	0.746835	0.617647	0.618947	0.747899	0.710084	0.655391	0.64	0.64
	trial 446	1	1	1	1	1	0.995763	0.995763	0.993631	0.989429	0.985138	0.989384	0.987288	0.978723	0.959831	0.985138	0.961702	0.957627	0.938947	0.912951	0.909474	0.932489	0.931915	0.892178	0.845011	0.854123	0.838298	0.834746	0.837209	0.845666	0.793249	0.805907	0.776371	0.710084	0.798319	0.759494	0.770526	0.727273	0.703158	0.679325	0.780591	0.630252	0.684874	0.718816	0.714588	0.617647	0.649789	0.609244	0.603376
	trial 447	1	1	1	1	1	0.995763	0.997877	0.993631	0.991489	0.989429	0.976744	0.976645	0.963907	0.965957	0.944681	0.970339	0.970339	0.968153	0.962025	0.919492	0.920168	0.902542	0.917197	0.866808	0.92569	0.825263	0.806723	0.816842	0.819533	0.829474	0.810127	0.701903	0.756871	0.783158	0.734177	0.766316	0.746331	0.687764	0.759494	0.708595	0.696203	0.603376	0.712788	0.638655	0.698745	0.686192	0.621564	0.666667
	trial 448	1	1	1	0.997877	0.997877	0.995763	1	0.997886	0.991525	0.987288	0.976744	0.985263	0.989429	0.966245	0.983051	0.955414	0.955603	0.936441	0.894068	0.930233	0.911017	0.924051	0.887949	0.898305	0.877119	0.825996	0.824524	0.843882	0.801688	0.813559	0.808421	0.765328	0.811839	0.752643	0.710359	0.701903	0.756871	0.706131	0.708861	0.721519	0.731501	0.691983	0.701903	0.627368	0.655391	0.668076	0.59322	0.634454
	trial 449	1	1	1	1	0.995745	0.997877	1	0.995763	0.991525	0.980892	0.995763	0.978903	0.974576	0.946921	0.970464	0.932773	0.945148	0.964059	0.948936	0.957806	0.92827	0.889831	0.888421	0.902542	0.902542	0.825263	0.84322	0.824524	0.803383	0.857143	0.774737	0.755274	0.778947	0.776371	0.764706	0.731501	0.714588	0.663848	0.697674	0.706131	0.648421	0.753684	0.742138	0.610526	0.661053	0.679245	0.655462	0.677895
	trial 450	1	1	0.997877	1	0.995763	0.997877	1	0.995763	0.987288	0.978814	0.991525	0.985138	0.978903	0.978723	0.963907	0.978723	0.963907	0.917197	0.936441	0.92827	0.932203	0.929936	0.884211	0.855932	0.875264	0.877637	0.775424	0.867368	0.828753	0.810127	0.805907	0.811839	0.773784	0.781513	0.780591	0.767932	0.762712	0.720339	0.690526	0.691983	0.677895	0.628692	0.675105	0.707368	0.700422	0.67086	0.666667	0.642706
	trial 451	1	1	1	0.997877	1	1	0.993658	0.997877	0.980973	0.989384	0.985201	0.987288	0.974576	0.968421	0.974468	0.983051	0.902954	0.955603	0.934183	0.890295	0.923404	0.930526	0.902954	0.863158	0.844538	0.814346	0.817797	0.818763	0.790698	0.853503	0.770213	0.722689	0.781513	0.755274	0.731092	0.726891	0.72	0.655462	0.725367	0.624473	0.645702	0.668067	0.666667	0.648421	0.668067	0.645702	0.606316	0.693446
	trial 452	1	1	1	0.997877	0.993631	0.993631	0.995763	0.993631	0.987342	0.985138	0.989429	0.972632	0.978814	0.970339	0.985201	0.953191	0.964059	0.95966	0.934737	0.942918	0.949153	0.915254	0.871579	0.869748	0.887949	0.835443	0.889831	0.858947	0.844538	0.767932	0.776371	0.78481	0.744186	0.797468	0.779661	0.724211	0.704641	0.659664	0.696017	0.707368	0.672304	0.734177	0.666667	0.666667	0.666667	0.609244	0.658228	0.574423
	trial 453	1	1	1	0.997877	1	0.995763	0.993658	0.987288	0.993658	0.987342	0.985138	0.991525	0.982979	0.968421	0.985201	0.951374	0.95339	0.938429	0.947368	0.915254	0.944915	0.902954	0.89172	0.885593	0.890756	0.845666	0.833684	0.831224	0.786469	0.845666	0.832981	0.811839	0.772152	0.787368	0.708861	0.682105	0.742616	0.718487	0.659574	0.698947	0.693277	0.668067	0.684874	0.635789	0.665272	0.571429	0.605932	0.60084
	trial 454	1	1	0.997886	0.997877	0.993631	1	0.995781	0.991489	0.985201	0.987234	0.983051	0.968153	0.982979	0.974684	0.936709	0.942675	0.953586	0.953586	0.938429	0.957806	0.949367	0.869198	0.921776	0.879493	0.879493	0.864407	0.884211	0.866808	0.814346	0.800839	0.772152	0.812632	0.770526	0.760504	0.710084	0.71308	0.686441	0.722689	0.723044	0.662474	0.686192	0.680761	0.654008	0.697479	0.651261	0.602105	0.687631	0.617647
	trial 455	1	1	0.997877	0.997877	0.993658	0.997877	0.983051	0.995763	0.993631	0.989384	0.974684	0.997877	0.974684	0.978903	0.966102	0.940928	0.949367	0.934461	0.932489	0.947146	0.926004	0.892178	0.926316	0.894068	0.873418	0.866242	0.881857	0.845666	0.827004	0.808421	0.799154	0.78481	0.798301	0.684874	0.795789	0.781513	0.735729	0.710359	0.785714	0.693277	0.724211	0.691824	0.735294	0.603376	0.649895	0.637131	0.638655	0.628931
	trial 456	1	1	1	0.995763	0.997877	1	0.991525	0.991525	0.987288	0.991525	0.993658	0.978814	0.983051	0.974576	0.980973	0.970213	0.963907	0.927966	0.940928	0.930233	0.849894	0.866808	0.894515	0.866242	0.890295	0.827731	0.814346	0.859574	0.785714	0.831933	0.84322	0.749474	0.758475	0.769556	0.774737	0.786469	0.739496	0.763103	0.728421	0.661017	0.710084	0.652632	0.661053	0.642857	0.668076	0.668067	0.616352	0.596639
	trial 457	1	1	1	0.997886	1	1	0.993631	0.978903	0.989384	0.993658	0.989429	0.970213	0.972516	0.978723	0.976645	0.972399	0.938689	0.940678	0.940426	0.942918	0.890295	0.907173	0.869198	0.886555	0.875264	0.831224	0.869198	0.843882	0.828753	0.817797	0.831224	0.792453	0.738854	0.716981	0.772152	0.696017	0.697674	0.67086	0.737288	0.666667	0.686316	0.662474	0.661053	0.647059	0.611465	0.675052	0.607595	0.617647
	trial 458	1	1	0.995763	1	0.997877	1	0.993631	0.991525	0.991525	0.987288	0.991525	0.978814	0.972516	0.962025	0.989384	0.940426	0.980892	0.951374	0.915612	0.909474	0.887949	0.881356	0.913319	0.846316	0.902542	0.840764	0.869198	0.813559	0.823779	0.809322	0.834746	0.807611	0.751055	0.773109	0.704641	0.733051	0.781513	0.802521	0.633124	0.631579	0.707113	0.691824	0.628692	0.689076	0.590717	0.637317	0.582278	0.60251
	trial 459	1	1	1	1	0.993631	1	0.991489	0.993631	0.989429	0.980973	0.985138	0.980973	0.974576	0.976744	0.982906	0.978814	0.934461	0.936441	0.902954	0.894515	0.917548	0.914894	0.894515	0.898305	0.887949	0.863158	0.843882	0.793249	0.824524	0.852941	0.769556	0.803383	0.78481	0.766316	0.749474	0.714588	0.754717	0.696203	0.716981	0.703158	0.756303	0.642857	0.683544	0.628692	0.682105	0.651261	0.535865	0.611814
	trial 460	1	1	0.995763	1	1	0.997886	1	0.991525	0.993631	0.993631	0.993631	0.976744	0.985263	0.982979	0.962025	0.964059	0.951168	0.944681	0.909474	0.904863	0.926004	0.938689	0.911017	0.896406	0.849894	0.88	0.854737	0.848101	0.805907	0.831224	0.783158	0.775681	0.773784	0.805907	0.742616	0.714588	0.757322	0.696391	0.680672	0.693277	0.663866	0.694737	0.655391	0.644211	0.606316	0.714286	0.645702	0.663848
	trial 461	1	0.997886	1	1	1	1	1	0.989429	0.983051	0.987234	0.993658	0.989384	0.974468	0.978903	0.966102	0.955414	0.951374	0.95339	0.945148	0.883721	0.948936	0.915612	0.870488	0.905263	0.873418	0.88	0.864979	0.872117	0.774737	0.799154	0.795789	0.772152	0.768908	0.715789	0.756303	0.773784	0.733051	0.637131	0.662447	0.708861	0.620545	0.726891	0.703158	0.665272	0.669474	0.67086	0.64135	0.675052
	trial 462	1	1	1	1	0.989384	1	0.995745	0.991525	0.995745	0.993631	0.985201	0.974576	0.970339	0.959488	0.957806	0.955414	0.955603	0.951168	0.934183	0.940678	0.843882	0.912951	0.845011	0.936441	0.885106	0.862579	0.844538	0.834382	0.884211	0.786469	0.794926	0.805031	0.734177	0.736842	0.725367	0.730361	0.763713	0.699153	0.708861	0.661053	0.682105	0.638655	0.701681	0.704641	0.668067	0.686316	0.675105	0.62605
	trial 463	1	1	0.993631	0.995763	0.997877	0.991525	0.991525	0.997877	0.985201	0.989384	0.989384	0.991525	0.983051	0.949367	0.949367	0.959831	0.966102	0.938689	0.957627	0.945148	0.919831	0.926316	0.904863	0.890295	0.831224	0.842105	0.838574	0.865546	0.798319	0.818565	0.824524	0.757895	0.756871	0.816068	0.751055	0.737945	0.732632	0.708595	0.742138	0.72	0.743697	0.617021	0.691983	0.669474	0.668067	0.630252	0.597895	0.70021
	trial 464	1	1	1	0.995763	0.995763	0.995763	0.995763	0.987342	0.993631	0.972281	0.976744	0.991489	0.961702	0.993658	0.972516	0.970339	0.913319	0.940928	0.934461	0.930233	0.921444	0.89916	0.890756	0.911017	0.860759	0.831933	0.884696	0.852321	0.832981	0.78481	0.757895	0.771186	0.724211	0.767932	0.748414	0.725367	0.718816	0.738397	0.746331	0.683544	0.662447	0.679325	0.642706	0.739496	0.610526	0.658228	0.654008	0.662474
	trial 465	1	1	0.995763	0.997877	0.993631	1	0.997877	0.987234	0.991525	0.983051	0.987288	0.983051	0.989384	0.980973	0.983051	0.957627	0.968288	0.942918	0.945148	0.953586	0.938689	0.854123	0.881857	0.904459	0.860759	0.89916	0.854123	0.857749	0.848739	0.789809	0.783898	0.78481	0.742616	0.773784	0.753684	0.732632	0.751592	0.720339	0.726891	0.649895	0.638655	0.590717	0.687764	0.761506	0.663866	0.665263	0.673684	0.60084
	trial 466	1	1	0.995763	1	0.995763	1	0.993631	0.985075	0.987342	0.983051	0.987288	0.980973	0.978903	0.974576	0.957447	0.968288	0.964059	0.943158	0.957806	0.919831	0.938689	0.934183	0.926004	0.892632	0.831933	0.884211	0.753684	0.794926	0.837209	0.820296	0.823779	0.785563	0.775424	0.864979	0.739958	0.747899	0.737945	0.721174	0.715789	0.691983	0.7173	0.696203	0.696017	0.665263	0.661053	0.647059	0.607966	0.614737
	trial 467	1	0.997877	0.997877	0.997877	0.987288	0.997886	0.995763	0.989384	0.991525	0.993631	0.985201	0.985201	0.991525	0.974468	0.98081	0.968288	0.944681	0.919149	0.944915	0.929936	0.927966	0.907563	0.875789	0.836518	0.852941	0.877119	0.85654	0.84322	0.805085	0.813559	0.769556	0.799154	0.777311	0.794118	0.78481	0.712788	0.738397	0.707368	0.735729	0.714588	0.693277	0.694915	0.741053	0.645702	0.635789	0.644351	0.654008	0.609244
	trial 468	1	1	0.997877	0.997877	1	0.989429	0.995745	0.997877	0.987342	0.978723	0.993631	0.968288	0.989429	0.963907	0.966102	0.955603	0.949153	0.955789	0.951374	0.896406	0.887473	0.927966	0.881356	0.814346	0.854123	0.911392	0.864407	0.821053	0.869198	0.831933	0.774468	0.783898	0.752101	0.786469	0.723044	0.747899	0.762105	0.726115	0.696203	0.743697	0.673684	0.655462	0.644351	0.670886	0.697479	0.628931	0.597895	0.644068
	trial 469	1	1	1	0.997877	0.989384	0.997877	0.997886	0.991489	0.991525	0.985138	0.980973	0.980892	0.974576	0.968153	0.957806	0.972632	0.932489	0.932203	0.919492	0.88	0.915254	0.863158	0.895966	0.88	0.894515	0.869198	0.866808	0.804211	0.84322	0.751055	0.786469	0.839662	0.777311	0.734177	0.755274	0.720339	0.749474	0.716981	0.676471	0.759494	0.742138	0.665254	0.677895	0.64135	0.623158	0.675052	0.675105	0.623158
	trial 470	1	1	1	0.997877	0.997877	1	1	0.995763	0.991489	0.989429	0.980892	0.974576	0.974684	0.976546	0.955414	0.968421	0.942675	0.940928	0.885593	0.938947	0.902954	0.919492	0.902542	0.894515	0.833684	0.86383	0.837895	0.852321	0.791579	0.814346	0.75	0.724947	0.802521	0.731092	0.806723	0.742616	0.75	0.71308	0.669474	0.703158	0.763713	0.715481	0.697674	0.687631	0.72	0.679325	0.606316	0.649789
	trial 471	1	1	1	0.995763	0.997877	0.993631	1	0.989384	0.997877	0.982979	0.981053	0.985138	0.966245	0.961864	0.974684	0.972516	0.963753	0.957806	0.957806	0.915254	0.915612	0.930233	0.879493	0.927966	0.875789	0.843882	0.843882	0.827004	0.793249	0.822034	0.736842	0.778947	0.731501	0.848101	0.726891	0.676471	0.758475	0.699153	0.697674	0.676471	0.634249	0.663848	0.659664	0.64	0.596639	0.607595	0.638478	0.602105
	trial 472	1	1	0.997877	1	1	1	0.991489	0.991525	0.995763	0.980892	0.993658	0.983051	0.976546	0.974576	0.968153	0.963907	0.923404	0.930233	0.919492	0.926004	0.902542	0.930233	0.881356	0.876596	0.843882	0.804211	0.822034	0.888421	0.825263	0.821803	0.808421	0.766949	0.749474	0.760504	0.763713	0.741053	0.684989	0.768908	0.704641	0.728814	0.700422	0.704641	0.70339	0.701681	0.728421	0.725367	0.679406	0.646934
	trial 473	1	1	1	1	0.993631	1	0.987288	0.997886	0.991489	0.997877	0.995763	0.987288	0.968421	0.968153	0.968288	0.95339	0.946921	0.936441	0.919831	0.893617	0.913319	0.839662	0.881857	0.862579	0.857143	0.854737	0.873418	0.866242	0.845666	0.849894	0.815287	0.747899	0.767932	0.78903	0.743697	0.829474	0.766949	0.782241	0.735729	0.714286	0.666667	0.652632	0.675105	0.693277	0.613445	0.669474	0.680672	0.591195
	trial 474	1	1	1	1	0.997886	0.987288	0.989429	0.993631	0.980973	0.978723	0.978723	0.989384	0.974576	0.987288	0.970588	0.961864	0.966245	0.946921	0.945148	0.905263	0.927966	0.897872	0.92766	0.913319	0.898734	0.811839	0.857143	0.780591	0.790698	0.798319	0.783158	0.760504	0.802521	0.790698	0.748414	0.742616	0.673684	0.702929	0.766316	0.662474	0.721519	0.731092	0.703158	0.613779	0.628931	0.658281	0.635789	0.644211
	trial 475	1	1	1	0.995763	0.997877	1	1	0.993631	0.978814	0.991525	0.989429	0.966245	0.978903	0.978814	0.966102	0.912951	0.963907	0.95339	0.940678	0.92827	0.899787	0.911017	0.924051	0.901053	0.845011	0.836134	0.838574	0.828753	0.849894	0.748954	0.761099	0.792373	0.787368	0.773109	0.721519	0.747899	0.725738	0.735294	0.675105	0.733753	0.65272	0.652542	0.745263	0.620253	0.666667	0.599156	0.647059	0.620253
	trial 476	1	1	0.997877	0.997877	0.993631	0.993631	0.993658	0.985138	0.991525	0.982979	0.985138	0.987234	0.972399	0.970339	0.963907	0.953586	0.951374	0.955789	0.942675	0.900634	0.911765	0.913319	0.896406	0.828753	0.898734	0.864979	0.821053	0.794926	0.754717	0.739496	0.851695	0.778013	0.888421	0.766316	0.764706	0.767932	0.787368	0.708861	0.724211	0.639659	0.700422	0.658281	0.628931	0.590717	0.693277	0.64	0.662447	0.662447
	trial 477	1	1	1	1	1	0.997877	0.993631	0.993631	0.993658	0.993631	0.98081	0.983051	0.989429	0.966245	0.966102	0.964059	0.945148	0.970339	0.92569	0.927966	0.92827	0.878981	0.911392	0.900634	0.848101	0.866808	0.902542	0.853503	0.803383	0.816068	0.817797	0.825263	0.780591	0.741053	0.792453	0.689076	0.738397	0.760504	0.697674	0.668067	0.710084	0.679245	0.677895	0.606316	0.654088	0.696203	0.648421	0.637131
	trial 478	1	1	1	0.997877	0.997877	0.993658	0.993658	0.993658	0.993658	0.995763	0.980973	0.976645	0.961864	0.98081	0.970464	0.983122	0.953586	0.957627	0.934461	0.934461	0.894068	0.889831	0.887949	0.898305	0.889831	0.863158	0.810127	0.875789	0.849894	0.87395	0.801688	0.801688	0.783158	0.8	0.72	0.762105	0.710084	0.738397	0.701681	0.718487	0.648421	0.62605	0.716981	0.64557	0.669456	0.617647	0.60084	0.610526
	trial 479	1	0.995763	0.993631	0.995763	0.997886	0.993658	1	0.983051	0.995745	0.989429	0.993658	0.976744	0.968288	0.985138	0.972632	0.966102	0.961702	0.948936	0.940928	0.90678	0.923729	0.911017	0.858351	0.866242	0.877119	0.842553	0.837895	0.821053	0.810127	0.854737	0.805907	0.774737	0.78903	0.754717	0.760504	0.78826	0.753138	0.729958	0.694737	0.746835	0.659664	0.693446	0.673684	0.707627	0.623158	0.621564	0.631799	0.584034
	trial 480	1	1	0.995763	0.995763	0.997877	0.997877	0.991525	0.991561	0.991525	0.987234	0.980892	0.970339	0.983051	0.963907	0.966102	0.959831	0.957627	0.938429	0.930233	0.915254	0.915966	0.913319	0.880851	0.858351	0.915612	0.877119	0.848101	0.827731	0.800847	0.865546	0.818565	0.687764	0.753684	0.757895	0.733753	0.769556	0.642857	0.731092	0.710084	0.662447	0.635789	0.603376	0.620545	0.675052	0.677895	0.652632	0.585263	0.627615
	trial 481	1	1	1	0.997886	0.997877	0.995745	1	1	0.997877	0.987234	0.995763	0.959831	0.974576	0.983051	0.968288	0.959831	0.957806	0.931915	0.936709	0.924051	0.919492	0.919831	0.915254	0.892178	0.815287	0.875264	0.842105	0.835443	0.835443	0.801688	0.794118	0.794055	0.827731	0.723849	0.807611	0.736842	0.771186	0.697674	0.733753	0.703158	0.623158	0.707113	0.65272	0.621849	0.608879	0.587002	0.687764	0.698947
	trial 482	1	1	1	0.997877	0.993631	0.989429	0.995763	0.989384	0.991561	0.978903	0.993658	0.991489	0.991525	0.970213	0.976645	0.966102	0.955789	0.907173	0.926004	0.905263	0.900212	0.89172	0.936709	0.909091	0.877119	0.871036	0.886555	0.864407	0.843882	0.79661	0.762105	0.773784	0.804255	0.844538	0.767932	0.707627	0.715789	0.7173	0.682008	0.705882	0.71308	0.703158	0.632911	0.618947	0.624738	0.673684	0.672269	0.620253
	trial 483	1	0.997877	1	0.993631	0.991489	1	0.993631	1	0.989429	0.987342	0.970213	0.970339	0.987288	0.980973	0.934737	0.948936	0.957627	0.957627	0.953191	0.938947	0.911017	0.864407	0.911392	0.889831	0.85654	0.886994	0.875264	0.866808	0.815126	0.784067	0.810127	0.789916	0.785714	0.831224	0.736842	0.778013	0.710359	0.707368	0.714286	0.710084	0.649789	0.680851	0.694737	0.616034	0.659708	0.620545	0.618947	0.620253
	trial 484	1	0.995763	1	1	1	1	0.991525	0.997877	0.987234	0.985138	0.993658	0.980973	0.985075	0.961864	0.957627	0.961864	0.938689	0.932203	0.921444	0.934183	0.887949	0.898734	0.851695	0.852321	0.868644	0.851695	0.878151	0.839662	0.794118	0.786469	0.818565	0.724211	0.748414	0.704883	0.799154	0.737945	0.745263	0.690377	0.714588	0.652632	0.696203	0.697479	0.628931	0.676533	0.690526	0.603376	0.624738	0.618947
	trial 485	1	0.997877	0.997877	0.993658	0.997877	0.997886	0.995763	0.993631	0.987288	0.993658	0.982979	0.963753	0.985138	0.957627	0.962025	0.970339	0.953586	0.901709	0.940678	0.938689	0.896406	0.930526	0.851695	0.88	0.873418	0.868644	0.825263	0.849894	0.766316	0.793249	0.759494	0.835443	0.78481	0.788136	0.670886	0.729958	0.760504	0.714286	0.787368	0.672304	0.659664	0.627368	0.651163	0.684989	0.668067	0.661088	0.587002	0.624473
	trial 486	1	1	1	1	1	0.993631	0.993631	0.995763	0.983122	0.976744	0.978814	0.970339	0.978723	0.987288	0.970339	0.957983	0.936441	0.904863	0.961864	0.909091	0.927966	0.872881	0.896842	0.875264	0.865546	0.866242	0.858947	0.858351	0.832981	0.832272	0.836134	0.806723	0.783898	0.843882	0.755274	0.721519	0.698947	0.766316	0.696203	0.684989	0.662474	0.668067	0.691824	0.656842	0.578723	0.610526	0.655532	0.571429
	trial 487	1	1	1	0.997877	0.995763	0.997886	0.989384	0.991525	0.987288	0.989384	0.989384	0.978723	0.970213	0.983122	0.978903	0.944915	0.940928	0.947146	0.930233	0.894958	0.907173	0.881356	0.911392	0.887949	0.938689	0.898734	0.858351	0.837895	0.864979	0.806794	0.801688	0.785714	0.701681	0.772152	0.718816	0.719665	0.742138	0.732632	0.725738	0.718816	0.710359	0.736842	0.649789	0.65678	0.630252	0.655391	0.614737	0.593684
	trial 488	1	1	0.997877	0.997877	0.997886	0.997877	0.987288	0.978903	0.997886	0.985201	0.987342	0.972399	0.983051	0.966102	0.976645	0.968288	0.961702	0.957806	0.962025	0.909091	0.887949	0.894515	0.913684	0.843882	0.929936	0.807611	0.877637	0.889831	0.771186	0.792453	0.798319	0.809224	0.764706	0.729958	0.759494	0.729958	0.734177	0.750524	0.766316	0.696017	0.747899	0.668067	0.690526	0.620253	0.606316	0.680761	0.680672	0.554622
	trial 489	1	1	1	1	1	0.997877	0.997877	0.991489	0.989384	0.995763	0.987288	0.980892	0.970464	0.974684	0.970339	0.974684	0.974576	0.934183	0.95339	0.907173	0.944915	0.867368	0.794055	0.869198	0.858974	0.853503	0.863158	0.778013	0.864979	0.762105	0.763713	0.838983	0.791579	0.738397	0.725367	0.687764	0.728421	0.771186	0.721519	0.690526	0.648421	0.683438	0.715789	0.707368	0.586498	0.628692	0.559322	0.649895
	trial 490	1	1	0.997877	1	1	1	0.995763	0.985138	0.982979	0.972281	0.980973	0.978903	0.947368	0.961864	0.976842	0.961864	0.951374	0.942918	0.944915	0.961864	0.887473	0.913319	0.904863	0.858351	0.898305	0.881857	0.788136	0.797468	0.843882	0.838298	0.849894	0.744681	0.775681	0.778947	0.752643	0.728421	0.708595	0.721519	0.708861	0.72	0.714286	0.628931	0.704641	0.593684	0.556962	0.623431	0.612159	0.620545
	trial 491	1	1	1	0.997877	0.997877	0.993658	0.993658	0.993658	0.989384	0.993631	0.978814	0.985138	0.974468	0.980973	0.964059	0.957627	0.957806	0.936441	0.915254	0.898305	0.917548	0.936441	0.917548	0.894515	0.846316	0.823779	0.866808	0.814346	0.862579	0.816842	0.814346	0.830508	0.823779	0.789916	0.721519	0.733051	0.756303	0.658228	0.714588	0.672269	0.704641	0.656842	0.677895	0.603774	0.663866	0.665272	0.649895	0.57563
	trial 492	1	0.995763	0.995763	0.997886	0.997877	0.997877	0.995763	0.995763	0.987288	0.978903	0.987234	0.961702	0.976645	0.974576	0.974684	0.959831	0.955603	0.934183	0.92766	0.904863	0.904863	0.921444	0.904863	0.894515	0.886076	0.788136	0.840336	0.837895	0.855346	0.721519	0.815287	0.835443	0.773784	0.775681	0.731092	0.747346	0.690377	0.783158	0.752643	0.749474	0.705882	0.696203	0.666667	0.649895	0.701681	0.644068	0.658228	0.582809
	trial 493	1	1	1	1	1	0.995763	0.991525	0.997886	0.993658	0.993631	0.993658	0.978814	0.985138	0.974576	0.978814	0.962185	0.957627	0.957806	0.963907	0.930233	0.930526	0.917548	0.913684	0.885593	0.883721	0.877119	0.863158	0.839662	0.818565	0.786469	0.788136	0.793249	0.743697	0.745263	0.796646	0.752101	0.755274	0.675105	0.694561	0.743697	0.676471	0.675105	0.607966	0.71308	0.648536	0.630252	0.627119	0.705882
	trial 494	1	1	1	0.997886	0.995763	0.997877	0.993631	0.997877	0.985201	0.98081	0.985201	0.976744	0.978814	0.974576	0.961702	0.955603	0.961702	0.934183	0.929638	0.940678	0.930233	0.905263	0.910256	0.875264	0.885593	0.815287	0.866808	0.849894	0.810127	0.837895	0.783158	0.810127	0.769556	0.744186	0.665263	0.708861	0.800839	0.701681	0.703158	0.72	0.661053	0.698947	0.689076	0.752101	0.705882	0.613445	0.641509	0.58159
	trial 495	1	1	1	1	0.993631	1	0.993658	0.997886	0.989429	0.993631	0.961702	0.976645	0.987234	0.985138	0.947146	0.978903	0.949367	0.955603	0.934737	0.869748	0.934461	0.900212	0.901468	0.866808	0.864979	0.858947	0.885593	0.864979	0.823529	0.840764	0.833684	0.801688	0.762105	0.772152	0.679245	0.696017	0.704641	0.672269	0.750524	0.715789	0.630252	0.718487	0.689076	0.721174	0.675052	0.572632	0.649789	0.587002
	trial 496	1	0.995763	0.995763	0.993658	0.987234	1	0.993631	0.982979	0.987288	0.985138	0.985075	0.985138	0.978723	0.985138	0.96	0.970464	0.946921	0.932489	0.951374	0.913684	0.913319	0.875264	0.894068	0.849894	0.85654	0.857143	0.858947	0.850526	0.807611	0.801688	0.822785	0.801688	0.763713	0.766316	0.733753	0.808421	0.694737	0.724211	0.663866	0.675105	0.631356	0.728421	0.704641	0.668076	0.679245	0.616034	0.631579	0.582809
	trial 497	1	1	1	1	0.993631	0.997877	0.997886	0.993658	0.987342	0.985138	0.978814	0.964059	0.983122	0.966102	0.938429	0.944915	0.936441	0.949367	0.919492	0.875789	0.904459	0.858351	0.890756	0.904863	0.851695	0.849257	0.827004	0.832981	0.817021	0.792373	0.871579	0.8	0.734177	0.780591	0.733051	0.697674	0.781513	0.761099	0.731092	0.687764	0.7173	0.728421	0.683438	0.696203	0.658281	0.594937	0.613108	0.64135
	trial 498	1	1	0.995763	0.997886	0.997877	0.997877	1	0.989384	0.985138	0.989384	0.980973	0.974576	0.989429	0.983122	0.976645	0.949367	0.957447	0.968421	0.936441	0.894958	0.901053	0.909091	0.900634	0.869936	0.811839	0.842553	0.819533	0.854737	0.816842	0.841438	0.850526	0.802521	0.784067	0.746331	0.736842	0.708595	0.725738	0.701681	0.801688	0.698947	0.736842	0.665263	0.689076	0.638655	0.662447	0.613445	0.665263	0.686441
	trial 499	1	1	0.995763	1	0.995763	0.995763	0.993631	0.997877	0.987234	0.983051	0.989429	0.987234	0.985138	0.964059	0.945148	0.976744	0.96	0.974576	0.929936	0.898734	0.915612	0.880851	0.900212	0.854737	0.858351	0.848101	0.823779	0.785714	0.752643	0.867368	0.803383	0.747899	0.761099	0.794118	0.738397	0.722689	0.707627	0.710084	0.634454	0.72956	0.718487	0.655462	0.756871	0.644211	0.631579	0.624473	0.669474	0.620545
	trial 500	0.997877	0.997877	1	0.997886	0.995781	0.993631	0.993658	0.993658	0.983051	0.991561	0.989429	0.968421	0.983051	0.976744	0.944915	0.976546	0.959831	0.921776	0.946921	0.936975	0.896406	0.900634	0.921776	0.929936	0.832981	0.858351	0.843882	0.811839	0.799154	0.812632	0.806723	0.763713	0.737945	0.71308	0.721868	0.696203	0.746269	0.724211	0.689076	0.658281	0.668076	0.662447	0.686316	0.665272	0.587738	0.646934	0.545455	0.624473
	trial 501	1	1	0.997877	0.995763	0.997886	0.993631	0.997877	0.993631	0.993631	0.978723	0.985138	0.966102	0.987234	0.978814	0.964059	0.970339	0.964059	0.962025	0.905263	0.934461	0.898305	0.917895	0.927966	0.848101	0.886076	0.902542	0.837209	0.845666	0.863732	0.831224	0.834746	0.822785	0.808421	0.761099	0.8	0.6875	0.752643	0.757895	0.659664	0.72	0.715789	0.694737	0.710359	0.62605	0.652542	0.656842	0.606695	0.619247
	trial 502	1	1	1	1	1	0.991525	0.987342	0.997886	0.981053	0.985138	0.982979	0.987288	0.978814	0.962025	0.983051	0.974576	0.966102	0.959488	0.921776	0.914894	0.913319	0.904863	0.942431	0.878981	0.848101	0.866808	0.832272	0.866242	0.869198	0.802521	0.864407	0.762105	0.753684	0.669474	0.763103	0.747899	0.72956	0.752643	0.689218	0.642857	0.659664	0.677895	0.676533	0.654088	0.711579	0.658281	0.641509	0.645702
	trial 503	1	1	1	1	1	0.997886	0.993631	0.993631	0.995763	0.980973	0.991489	0.987342	0.968288	0.974576	0.944915	0.950959	0.942918	0.915254	0.970339	0.927966	0.930233	0.886076	0.894958	0.883721	0.830508	0.843882	0.878981	0.823529	0.811839	0.842105	0.756303	0.776371	0.780591	0.773109	0.780591	0.766316	0.766316	0.689076	0.655462	0.697674	0.693277	0.608879	0.689076	0.659664	0.684874	0.588235	0.635983	0.592437
	trial 504	1	1	1	0.995763	1	0.993631	0.995745	0.993631	0.991525	0.985263	0.991489	0.978903	0.989429	0.974576	0.955414	0.955414	0.951168	0.930233	0.947146	0.919492	0.953586	0.892178	0.90678	0.877637	0.887949	0.864407	0.813559	0.863158	0.877119	0.822034	0.810127	0.805846	0.794118	0.744186	0.724211	0.724211	0.721519	0.75891	0.651261	0.679325	0.715789	0.780591	0.651261	0.714894	0.621849	0.599156	0.627368	0.627368
	trial 505	1	1	0.997877	0.997886	1	0.995763	0.989384	0.991489	0.991525	0.983122	0.980892	0.983051	0.983051	0.976744	0.980892	0.959831	0.925373	0.961702	0.917548	0.936709	0.907173	0.932203	0.884211	0.877119	0.887473	0.85654	0.881857	0.858351	0.866808	0.841438	0.759494	0.762712	0.755741	0.795789	0.723044	0.778013	0.766949	0.767296	0.757895	0.728814	0.700637	0.724211	0.668067	0.656842	0.616352	0.645702	0.590717	0.638655
	trial 506	1	1	1	0.995763	0.995763	0.993658	0.995781	0.987288	0.980973	0.985138	0.974684	0.987288	0.961864	0.970339	0.972516	0.963907	0.951168	0.940928	0.942675	0.921776	0.911392	0.914894	0.930233	0.857143	0.900212	0.831224	0.862579	0.842105	0.824524	0.829474	0.79661	0.805907	0.852321	0.776371	0.78903	0.772152	0.728421	0.755839	0.735729	0.752643	0.748414	0.64	0.638655	0.680672	0.696203	0.647059	0.588235	0.638655
	trial 507	1	0.997877	0.995763	0.997877	0.997886	1	0.995763	0.987288	0.989384	0.985138	0.978723	0.970464	0.962025	0.972516	0.953191	0.972516	0.970213	0.966102	0.931915	0.940678	0.949153	0.889831	0.912951	0.869198	0.851695	0.854123	0.84322	0.870488	0.834746	0.848101	0.754717	0.794926	0.783158	0.799154	0.715789	0.683544	0.693277	0.772152	0.693277	0.673684	0.731501	0.665272	0.701903	0.64557	0.651261	0.615063	0.635789	0.557652
	trial 508	1	1	1	0.995763	0.993631	0.995763	0.987234	0.997886	0.991525	0.985138	0.985201	0.985075	0.966245	0.974576	0.95966	0.946921	0.942918	0.940928	0.930233	0.894068	0.902128	0.877119	0.923729	0.898734	0.868085	0.902954	0.838574	0.815287	0.750524	0.864407	0.820296	0.778947	0.743697	0.746835	0.737288	0.694737	0.752101	0.805907	0.711579	0.732632	0.690526	0.66242	0.646934	0.656842	0.696203	0.607966	0.584034	0.609244
	trial 509	1	1	1	0.995763	0.995763	0.987342	0.993658	0.995763	0.987234	0.993631	0.989429	0.983122	0.955414	0.964059	0.923404	0.948936	0.949153	0.949153	0.955603	0.892178	0.917895	0.902542	0.862579	0.878981	0.842105	0.881857	0.869198	0.814346	0.780591	0.766949	0.774737	0.786469	0.786469	0.7173	0.739958	0.731501	0.725738	0.670886	0.716102	0.74477	0.716981	0.662474	0.701461	0.675105	0.624738	0.686316	0.589958	0.60251
	trial 510	1	1	0.995763	0.997886	0.991525	0.997877	0.993658	0.997877	0.997877	0.993658	0.987288	0.991489	0.982979	0.987234	0.96	0.915966	0.96	0.926625	0.915254	0.917548	0.917548	0.915966	0.877637	0.890295	0.832981	0.842553	0.800847	0.810127	0.816068	0.764706	0.806723	0.797468	0.786469	0.777311	0.686316	0.656842	0.698947	0.652632	0.726891	0.697479	0.632911	0.680761	0.714286	0.651261	0.655462	0.570825	0.652632	0.697286
	trial 511	1	1	1	0.989384	0.997886	0.995745	1	0.989384	0.993658	0.980973	0.980892	0.978814	0.976744	0.951168	0.968017	0.962025	0.959831	0.951374	0.910638	0.898305	0.92827	0.896406	0.911392	0.88	0.877119	0.892632	0.846809	0.854737	0.796646	0.827731	0.816068	0.782241	0.782241	0.769556	0.8	0.701461	0.719665	0.710359	0.689218	0.697479	0.638478	0.620253	0.662447	0.677895	0.627615	0.621564	0.663866	0.564211
	trial 512	1	1	1	1	1	0.989429	0.997877	0.991561	0.989429	0.980892	0.976645	0.964059	0.997886	0.987342	0.993658	0.972516	0.957806	0.942675	0.864407	0.902954	0.921776	0.877119	0.886076	0.864407	0.883227	0.858947	0.79661	0.840336	0.834746	0.764706	0.795789	0.774737	0.779661	0.825263	0.742616	0.749474	0.739496	0.745263	0.724211	0.687764	0.729958	0.703158	0.735294	0.606316	0.634454	0.597895	0.673729	0.610526
	trial 513	1	1	1	0.997877	0.995763	0.991525	0.989384	0.995763	0.983051	0.989384	0.980892	0.970339	0.978814	0.974576	0.96	0.949153	0.957627	0.949153	0.949153	0.911017	0.881857	0.936975	0.868644	0.889831	0.828753	0.845666	0.827731	0.841438	0.811839	0.774737	0.758475	0.811839	0.74477	0.743697	0.752643	0.763713	0.736842	0.729958	0.715789	0.70021	0.718487	0.701461	0.641667	0.677895	0.755274	0.60251	0.627368	0.609244
	trial 514	1	0.997886	1	1	1	0.993658	0.991525	0.989384	0.987342	0.985138	0.989429	0.985263	0.983051	0.964059	0.951579	0.962025	0.955603	0.949153	0.951374	0.896406	0.881356	0.919831	0.917197	0.847458	0.851695	0.822034	0.788136	0.886076	0.816068	0.828753	0.810127	0.761099	0.807611	0.759062	0.725738	0.700422	0.818565	0.766949	0.753684	0.725367	0.741053	0.669474	0.652542	0.619247	0.64557	0.648421	0.60084	0.645702
	trial 515	1	1	1	0.997886	0.997877	1	0.993631	0.989429	0.995763	0.980973	0.964211	0.970464	0.980892	0.974576	0.972516	0.972516	0.966102	0.946921	0.943158	0.915254	0.896842	0.902954	0.921776	0.852321	0.837895	0.833684	0.858351	0.833684	0.807611	0.760085	0.772152	0.763713	0.735294	0.778013	0.749474	0.746331	0.716102	0.668076	0.700422	0.696017	0.722689	0.672304	0.735729	0.642706	0.645702	0.652632	0.655391	0.634454
	trial 516	1	0.997877	0.995763	0.997886	1	0.997877	0.995781	0.991489	0.985138	0.991489	0.993631	0.974576	0.991561	0.96	0.964059	0.951168	0.938429	0.938166	0.936709	0.913684	0.926004	0.887949	0.894068	0.889831	0.874735	0.803383	0.858947	0.800847	0.824524	0.783158	0.836134	0.762105	0.75891	0.756303	0.793249	0.757895	0.734177	0.698947	0.721519	0.684874	0.612159	0.676533	0.692144	0.661053	0.710084	0.649895	0.597895	0.563559
	trial 517	1	1	1	1	0.993631	0.995763	0.995745	0.991525	0.993631	0.985138	0.991525	0.976744	0.993658	0.978814	0.966102	0.987395	0.950959	0.936441	0.95966	0.911017	0.92569	0.932773	0.911017	0.913319	0.884211	0.87234	0.848739	0.837895	0.773109	0.823529	0.776371	0.787234	0.756303	0.718816	0.732632	0.75891	0.756303	0.691983	0.669474	0.679406	0.707368	0.684989	0.658228	0.673729	0.752101	0.663866	0.626305	0.630252
	trial 518	1	1	1	1	0.993658	0.997877	0.995745	0.985201	0.991489	0.985201	0.976645	0.985201	0.983122	0.963907	0.978903	0.970464	0.924051	0.930233	0.940426	0.92569	0.886076	0.904863	0.892632	0.872881	0.827004	0.824524	0.852321	0.855932	0.805031	0.755274	0.761099	0.824524	0.714286	0.728033	0.810127	0.732632	0.693277	0.733753	0.712788	0.698745	0.679245	0.620253	0.669474	0.644351	0.711579	0.586498	0.634454	0.71308
	trial 519	1	1	0.995763	1	0.993631	0.989384	0.995763	0.987342	0.995763	0.985201	0.983051	0.978814	0.983051	0.972632	0.972516	0.966245	0.934183	0.930526	0.942675	0.924051	0.920168	0.850526	0.887949	0.911017	0.849257	0.858351	0.879493	0.825263	0.843882	0.816842	0.770213	0.810127	0.798319	0.78903	0.787368	0.75	0.761099	0.701681	0.721519	0.669474	0.682105	0.675052	0.665272	0.571429	0.628692	0.640167	0.627615	0.623158
	trial 520	1	1	1	1	0.991525	0.993631	0.995763	0.991525	0.987288	0.995763	0.970339	0.978814	0.980892	0.980973	0.974576	0.966245	0.930818	0.947368	0.943158	0.917548	0.921776	0.881356	0.907173	0.883721	0.870488	0.834746	0.828753	0.877119	0.84322	0.816842	0.828753	0.803383	0.790698	0.749474	0.8	0.693277	0.779661	0.71308	0.670886	0.679245	0.630021	0.651163	0.642857	0.72	0.651261	0.611814	0.64135	0.606316
	trial 521	1	0.997877	1	0.997877	0.995745	0.993631	0.993631	0.995763	1	0.993658	0.983051	0.961864	0.987288	0.970339	0.970213	0.942918	0.945148	0.949153	0.921776	0.921776	0.947146	0.894068	0.904459	0.919149	0.858947	0.842767	0.84322	0.888421	0.818565	0.814346	0.849894	0.760504	0.829474	0.804211	0.729958	0.697479	0.665254	0.690526	0.739496	0.723849	0.651261	0.690678	0.698947	0.64	0.632911	0.610879	0.613445	0.535565
	trial 522	1	1	1	1	0.997886	0.995781	0.995745	0.991525	0.989384	0.991489	0.987234	0.985138	0.985201	0.972399	0.976645	0.934461	0.966102	0.961864	0.936709	0.934183	0.904863	0.915966	0.863158	0.879493	0.866242	0.869748	0.810127	0.832981	0.890295	0.833684	0.817797	0.831224	0.753684	0.736842	0.738397	0.745263	0.708595	0.691824	0.691824	0.651357	0.694737	0.659664	0.662447	0.67086	0.64557	0.610169	0.602105	0.575053
	trial 523	1	1	1	0.993631	0.993631	0.995763	0.989384	0.991525	0.989384	0.982979	0.978814	0.974684	0.983051	0.968288	0.968421	0.966245	0.932773	0.96	0.93617	0.900212	0.946921	0.902542	0.869198	0.896406	0.890756	0.858947	0.861345	0.871036	0.843882	0.773784	0.787368	0.766949	0.762712	0.697674	0.735729	0.795789	0.628692	0.763713	0.766316	0.638655	0.693277	0.669456	0.684874	0.694737	0.694737	0.659664	0.628931	0.624473
	trial 524	1	1	0.997886	0.997877	1	0.993631	0.995763	0.987288	0.989429	0.978723	0.995763	0.989429	0.957806	0.978814	0.955224	0.972516	0.959831	0.942675	0.904863	0.902954	0.89172	0.913319	0.919149	0.864407	0.846316	0.881857	0.864979	0.864979	0.848101	0.792453	0.782241	0.760504	0.778947	0.823779	0.759494	0.700422	0.682105	0.741053	0.752643	0.642857	0.693446	0.647059	0.655462	0.661053	0.623158	0.624473	0.625793	0.623158
	trial 525	1	1	0.997877	1	0.995763	1	0.993631	1	0.991489	0.987288	0.972516	0.985201	0.964211	0.978814	0.959831	0.948936	0.942431	0.95339	0.921776	0.904459	0.930526	0.847458	0.902954	0.890295	0.877637	0.849894	0.863158	0.875264	0.822034	0.872881	0.791579	0.752643	0.747899	0.732632	0.780591	0.792373	0.762712	0.679245	0.775424	0.725738	0.64557	0.691824	0.701681	0.637131	0.647059	0.631799	0.646934	0.557652
	trial 526	1	1	1	0.997886	0.993631	0.993631	0.993631	0.997886	0.995763	0.995763	0.982979	0.968288	0.995763	0.976744	0.997877	0.949367	0.955789	0.896406	0.921444	0.904459	0.917895	0.902542	0.924051	0.898305	0.852941	0.852321	0.858351	0.814346	0.777311	0.808421	0.738397	0.793249	0.824524	0.783898	0.725367	0.762105	0.708861	0.72	0.693277	0.684874	0.649789	0.700422	0.684989	0.733753	0.656842	0.553459	0.549266	0.620545
	trial 527	1	1	1	1	0.997886	0.997877	0.993658	0.978814	0.995745	0.991525	0.989384	0.970339	0.989429	0.978814	0.959831	0.957627	0.970085	0.932773	0.951374	0.926004	0.90678	0.879493	0.879493	0.900634	0.907173	0.877119	0.858947	0.816068	0.829474	0.780591	0.752643	0.811839	0.785714	0.833684	0.757322	0.808421	0.721519	0.651261	0.714588	0.708861	0.634454	0.665263	0.708595	0.683438	0.651261	0.616034	0.607966	0.668067
	trial 528	1	0.995763	1	0.997877	0.987288	0.993631	0.991561	0.987288	0.985201	0.985201	0.983122	0.976744	0.978814	0.972516	0.976645	0.966102	0.92827	0.919831	0.964059	0.927966	0.943158	0.928571	0.891258	0.863158	0.868644	0.864979	0.872881	0.809322	0.787368	0.794926	0.811839	0.778013	0.767932	0.731501	0.785714	0.724211	0.753684	0.665263	0.739958	0.72956	0.703158	0.635983	0.654008	0.661053	0.627368	0.663848	0.584746	0.595388
	trial 529	1	1	1	1	0.997877	0.993631	0.991525	0.993658	0.987234	0.993631	1	0.995745	0.993631	0.966245	0.946921	0.949367	0.942918	0.949367	0.938429	0.964059	0.892178	0.866808	0.875264	0.829474	0.890295	0.839662	0.829474	0.801688	0.789916	0.847458	0.79661	0.748936	0.781513	0.764706	0.721519	0.817797	0.750524	0.654008	0.697479	0.675105	0.679245	0.641509	0.687631	0.725738	0.651163	0.591195	0.623158	0.596639
	trial 530	1	1	1	1	1	0.993631	0.993658	0.989429	0.993631	0.989384	0.974576	0.989429	0.985138	0.974576	0.972516	0.953586	0.957627	0.959831	0.915966	0.938689	0.881356	0.915612	0.875264	0.902542	0.87234	0.821053	0.794926	0.851695	0.805907	0.812632	0.765328	0.793249	0.832981	0.790698	0.725738	0.751055	0.75	0.774737	0.689218	0.666667	0.703158	0.690377	0.755274	0.680672	0.762105	0.610526	0.72	0.641509
	trial 531	1	0.997877	0.991525	1	1	0.993631	0.989429	0.995763	0.980973	0.983051	0.991525	0.974684	0.978814	0.955603	0.972399	0.947146	0.964059	0.919492	0.921444	0.913319	0.915612	0.87631	0.921444	0.909091	0.833684	0.866808	0.839662	0.831224	0.814346	0.805907	0.783898	0.816068	0.798319	0.75891	0.761099	0.756303	0.71308	0.694737	0.706131	0.697674	0.665263	0.658228	0.670886	0.675052	0.589474	0.64557	0.612159	0.637131
	trial 532	1	0.997877	1	0.997877	0.993631	0.995763	1	0.991525	0.993658	0.993631	0.980973	0.970339	0.991489	0.989429	0.968288	0.955603	0.940678	0.944915	0.923729	0.938689	0.945148	0.854737	0.860759	0.875264	0.887949	0.853503	0.883721	0.841438	0.794118	0.799154	0.832981	0.797468	0.755274	0.759494	0.814346	0.721519	0.741053	0.704641	0.71308	0.710359	0.668076	0.708861	0.693277	0.618947	0.628931	0.631799	0.655462	0.564211
	trial 533	1	1	1	0.997877	0.997877	0.997877	1	1	1	0.993658	0.987288	0.978723	0.959831	0.981053	0.964211	0.938689	0.953191	0.951374	0.940928	0.926004	0.915254	0.917895	0.919831	0.877119	0.902542	0.795789	0.832981	0.843882	0.786469	0.799154	0.78481	0.738854	0.725738	0.734177	0.72956	0.679325	0.703158	0.725738	0.725738	0.624738	0.754237	0.691824	0.687631	0.694561	0.693277	0.649895	0.557652	0.599156
	trial 534	1	1	1	1	0.995763	0.995745	0.995763	0.989339	0.993658	0.987342	0.989384	0.974684	0.972399	0.976744	0.957627	0.976645	0.951374	0.936441	0.945148	0.915254	0.896406	0.944681	0.919492	0.913684	0.864979	0.810127	0.822785	0.778013	0.825263	0.787368	0.825263	0.827004	0.721519	0.760085	0.801688	0.766316	0.731092	0.790698	0.696017	0.687764	0.722689	0.694737	0.654088	0.665272	0.683544	0.604651	0.618947	0.64557
	trial 535	1	1	1	1	1	0.995763	0.995763	0.997877	0.991489	0.993631	0.982979	0.970464	0.976744	0.964059	0.951374	0.978814	0.957627	0.924051	0.95339	0.930233	0.917197	0.900634	0.919831	0.906383	0.818565	0.881356	0.786469	0.837895	0.839662	0.78903	0.831224	0.771186	0.757895	0.846316	0.759494	0.7173	0.775424	0.686316	0.690526	0.70021	0.687764	0.703158	0.7173	0.648305	0.684874	0.610526	0.623158	0.663848
	trial 536	1	1	1	1	0.995763	0.997886	0.989384	0.997877	0.985201	0.983051	0.974684	0.985138	0.980973	0.980892	0.976645	0.940678	0.949153	0.957627	0.966245	0.929936	0.949153	0.875264	0.895966	0.829474	0.901053	0.827731	0.857749	0.84322	0.839662	0.855346	0.864979	0.753684	0.762105	0.784067	0.807611	0.770526	0.710638	0.648421	0.661053	0.691983	0.693446	0.725367	0.661053	0.739958	0.661053	0.611814	0.597895	0.662447
	trial 537	1	1	0.997886	1	0.997877	0.997877	0.985075	0.989429	0.991525	0.991525	0.980892	0.989384	0.993684	0.978814	0.962025	0.957627	0.926316	0.934461	0.940928	0.924051	0.900212	0.938689	0.864979	0.902542	0.886076	0.812632	0.841438	0.836518	0.864979	0.813559	0.696203	0.756303	0.759494	0.735729	0.726891	0.757895	0.665272	0.707113	0.706131	0.663866	0.751055	0.64	0.683544	0.632911	0.64557	0.64135	0.649789	0.654008
	trial 538	1	1	1	0.995763	0.997877	0.991525	0.993631	0.995763	0.995763	0.989384	0.970339	0.978814	0.982979	0.968288	0.968153	0.961864	0.953586	0.949367	0.949153	0.92437	0.92827	0.88	0.885593	0.867368	0.862579	0.900634	0.864979	0.87395	0.865546	0.854737	0.8	0.785714	0.803383	0.722689	0.767932	0.712788	0.726891	0.694737	0.684874	0.739958	0.682105	0.666667	0.659664	0.676471	0.617647	0.589474	0.637131	0.618644
	trial 539	1	1	1	0.995763	0.995763	1	0.993631	0.993631	0.987288	0.995763	0.978723	0.978903	0.972516	0.961864	0.968153	0.952991	0.976744	0.938689	0.949367	0.896842	0.917895	0.904863	0.883227	0.889362	0.846316	0.877119	0.852321	0.854737	0.833684	0.803383	0.787368	0.735294	0.743697	0.734177	0.762712	0.687764	0.739496	0.734177	0.683544	0.677895	0.704403	0.703158	0.727273	0.682105	0.631579	0.624738	0.700422	0.673684
	trial 540	1	1	1	1	0.997886	1	0.995745	0.993658	0.995781	0.993658	0.989429	0.989429	0.989384	0.985138	0.976645	0.968288	0.936441	0.949153	0.940426	0.922105	0.934461	0.919831	0.886076	0.860169	0.879493	0.863158	0.844538	0.883721	0.813559	0.752643	0.829474	0.815287	0.814346	0.767932	0.747899	0.72956	0.733753	0.729958	0.665263	0.698947	0.662447	0.679406	0.658281	0.665263	0.676471	0.686316	0.615063	0.688935
	trial 541	1	1	0.997877	0.995745	0.995763	0.997877	0.989474	0.991525	0.991525	0.995763	0.974576	0.974684	0.964059	0.972516	0.966245	0.957627	0.936441	0.946921	0.911017	0.907173	0.895966	0.884211	0.832272	0.913319	0.820296	0.810924	0.843882	0.804211	0.831224	0.756871	0.772152	0.751055	0.746835	0.755274	0.777311	0.696203	0.712788	0.694737	0.710084	0.651163	0.763713	0.642706	0.684874	0.672269	0.658228	0.621564	0.614737	0.543933
	trial 542	1	1	0.997877	0.995763	0.997877	0.997886	0.995763	0.995763	0.991561	0.978814	0.983051	0.968288	0.964059	0.968288	0.966245	0.972516	0.919492	0.961702	0.959831	0.889831	0.919492	0.923729	0.890295	0.904863	0.863158	0.862579	0.825532	0.825263	0.792373	0.840764	0.766949	0.758475	0.793249	0.70021	0.750524	0.756303	0.731092	0.767932	0.778013	0.682105	0.684989	0.715789	0.665263	0.649895	0.712788	0.679245	0.637317	0.637131
	trial 543	1	0.997877	1	1	0.989429	0.991525	0.991525	1	0.995763	0.993631	0.976744	0.968288	0.983051	0.963907	0.968153	0.949367	0.930233	0.942918	0.944915	0.919492	0.894068	0.900212	0.887949	0.845666	0.848101	0.904863	0.812632	0.860759	0.794926	0.816842	0.808421	0.793249	0.789916	0.788136	0.711579	0.746835	0.75	0.741053	0.623158	0.700422	0.676471	0.649895	0.693277	0.676471	0.623158	0.682105	0.654088	0.64
	trial 544	1	1	1	0.997886	0.997877	0.995745	0.993631	0.989429	0.993631	0.989384	0.991525	0.978814	0.985138	0.972516	0.970339	0.976645	0.953586	0.951374	0.938689	0.909091	0.936709	0.913684	0.917548	0.898734	0.846316	0.849894	0.794118	0.828753	0.766316	0.799154	0.794979	0.809224	0.815287	0.731092	0.762712	0.741053	0.675052	0.731092	0.725367	0.675105	0.714588	0.614737	0.666667	0.658281	0.676471	0.628692	0.708861	0.641509
	trial 545	1	1	1	0.997877	0.993658	0.991525	0.991525	0.995763	0.987288	0.989384	0.980973	0.993658	0.966102	0.976744	0.955414	0.955603	0.949367	0.95339	0.92569	0.931915	0.923729	0.878465	0.896842	0.872881	0.883227	0.843882	0.852321	0.860759	0.810924	0.728421	0.823529	0.708861	0.830508	0.774059	0.765328	0.726115	0.732632	0.759494	0.696203	0.711297	0.679325	0.67364	0.687898	0.627368	0.682008	0.637131	0.610169	0.658281
	trial 546	1	1	0.997886	1	0.995745	0.987288	0.997877	0.982979	0.991525	0.995763	0.985201	0.972516	0.993658	0.964059	0.949153	0.978903	0.955414	0.932489	0.947146	0.955603	0.889362	0.932489	0.896406	0.881857	0.866808	0.852321	0.841438	0.814346	0.846316	0.821053	0.794926	0.825996	0.780591	0.762105	0.696017	0.7173	0.75	0.733753	0.75891	0.698947	0.66383	0.689076	0.662447	0.64135	0.704641	0.592437	0.646809	0.642857
	trial 547	1	1	1	0.993658	0.993631	0.995763	0.982979	0.991525	0.989429	0.993658	0.989384	0.978723	0.974468	0.993658	0.978814	0.95339	0.976744	0.953191	0.945148	0.898305	0.901053	0.884211	0.837209	0.892178	0.840336	0.814346	0.819533	0.822785	0.827004	0.873418	0.791579	0.769556	0.766949	0.797468	0.762105	0.752643	0.742616	0.694915	0.733753	0.778013	0.735294	0.661088	0.703158	0.725738	0.604651	0.62605	0.602105	0.687631
	trial 548	1	1	1	0.997877	0.997877	0.995763	0.997886	0.995763	0.991489	0.993658	0.985201	0.970339	0.966245	0.949367	0.972399	0.974684	0.963907	0.942918	0.951374	0.944915	0.955603	0.934737	0.866242	0.852321	0.882353	0.882729	0.873418	0.846316	0.821053	0.814346	0.745263	0.770526	0.78903	0.725738	0.78481	0.728421	0.705882	0.722689	0.7431	0.662474	0.738397	0.641509	0.693277	0.652542	0.576842	0.648421	0.637317	0.595388
	trial 549	1	1	1	0.997886	0.997877	0.993658	0.991525	0.985201	0.989429	0.980892	0.974684	0.972516	0.972399	0.976645	0.962025	0.966102	0.963907	0.949153	0.92766	0.881857	0.887949	0.909091	0.909474	0.908705	0.884211	0.811715	0.832981	0.791579	0.864979	0.848739	0.716981	0.790698	0.791579	0.769556	0.707368	0.766316	0.724211	0.761506	0.72	0.707368	0.67086	0.686192	0.666667	0.691824	0.649789	0.603774	0.697674	0.607966
	trial 550	1	1	1	1	1	0.995763	0.991525	0.991525	0.993631	0.993631	0.987234	0.983122	0.980973	0.968288	0.966102	0.951579	0.970464	0.92766	0.940678	0.940928	0.896406	0.911017	0.921776	0.875264	0.904863	0.814346	0.841438	0.854737	0.813559	0.781316	0.731092	0.775424	0.774737	0.833684	0.734177	0.743697	0.683438	0.735729	0.686316	0.649789	0.697479	0.680672	0.689076	0.630252	0.627119	0.652632	0.616034	0.623158
	trial 551	1	1	1	1	1	0.995745	0.993631	0.993631	0.995763	0.993631	0.970339	0.983051	0.978814	0.970213	0.955603	0.961864	0.940678	0.972516	0.940928	0.909091	0.915966	0.875264	0.930233	0.875789	0.855319	0.850526	0.871579	0.809322	0.810127	0.831224	0.774737	0.726891	0.769556	0.706131	0.736842	0.697286	0.728421	0.703158	0.584034	0.712788	0.673684	0.651261	0.642857	0.686192	0.635983	0.710084	0.586498	0.608879
	trial 552	0.997877	1	0.995763	0.997877	0.995763	0.991525	0.995745	0.993631	0.991489	0.987234	0.991525	0.980892	0.978903	0.953586	0.968288	0.957627	0.957447	0.946921	0.983122	0.940678	0.909091	0.921776	0.896406	0.913684	0.898734	0.85654	0.860759	0.869198	0.826271	0.811839	0.769556	0.804211	0.787368	0.722689	0.770526	0.789916	0.728421	0.731501	0.706131	0.752643	0.670886	0.680672	0.646934	0.648536	0.625793	0.656842	0.620545	0.607966
	trial 553	1	1	0.997877	1	0.995763	0.997877	0.993631	1	0.995763	0.989429	0.983051	0.987288	0.978903	0.970464	0.959831	0.966102	0.95339	0.942918	0.957806	0.887949	0.921444	0.881356	0.902954	0.887949	0.869198	0.894068	0.845011	0.845666	0.838983	0.839662	0.793249	0.770526	0.773109	0.696203	0.735294	0.745763	0.735294	0.676471	0.774737	0.718487	0.683544	0.691983	0.662447	0.599156	0.698947	0.635789	0.637131	0.595388
	trial 554	1	1	1	0.995763	1	0.993658	0.991561	0.989384	0.991561	0.989429	0.987234	0.978814	0.968153	0.95966	0.940928	0.980892	0.955603	0.932489	0.911017	0.913319	0.938947	0.898734	0.907173	0.877119	0.843882	0.898734	0.879493	0.775681	0.811839	0.796646	0.815126	0.798319	0.814346	0.741525	0.723044	0.753684	0.722689	0.693277	0.735729	0.741525	0.689076	0.693277	0.708861	0.662474	0.638655	0.633124	0.615063	0.612159
	trial 555	1	0.993631	0.997877	0.997877	1	0.989474	0.997877	0.997877	0.991561	0.978903	0.985263	0.985138	0.985138	0.985075	0.978723	0.946921	0.968288	0.919492	0.917548	0.947368	0.889831	0.904051	0.861996	0.917548	0.858947	0.874735	0.780591	0.807611	0.799154	0.766316	0.791579	0.759494	0.741053	0.795789	0.813559	0.745263	0.682105	0.756303	0.753684	0.727273	0.714588	0.672269	0.654008	0.684874	0.624738	0.620545	0.65272	0.597077
	trial 556	1	1	1	1	0.995781	0.993631	0.997886	0.993631	0.976744	0.987288	0.980973	0.972516	0.978814	0.980892	0.976645	0.957447	0.976645	0.95966	0.922105	0.913319	0.872881	0.909474	0.909474	0.877637	0.855932	0.841438	0.864407	0.823779	0.861996	0.822785	0.739496	0.804211	0.770526	0.761099	0.778013	0.733051	0.732632	0.698947	0.703158	0.728421	0.675105	0.668067	0.731092	0.679245	0.610169	0.613108	0.665263	0.669474
	trial 557	1	1	1	1	0.991525	0.991525	1	0.995763	0.993631	0.978814	0.976744	0.991525	0.982979	0.978814	0.985201	0.972399	0.962025	0.947146	0.949153	0.942918	0.911392	0.900634	0.915612	0.886076	0.904863	0.852321	0.839662	0.803383	0.870488	0.78903	0.790698	0.809224	0.815126	0.833684	0.78826	0.722689	0.711864	0.700422	0.723044	0.668076	0.739496	0.707113	0.753684	0.652632	0.652632	0.648421	0.612159	0.564211
	trial 558	1	1	1	0.997877	1	0.995763	0.989339	0.997877	1	0.989384	0.989339	0.989384	0.978814	0.957627	0.947368	0.957806	0.972516	0.92827	0.949153	0.92827	0.915612	0.934183	0.917548	0.864979	0.889831	0.887949	0.888421	0.839662	0.778013	0.823779	0.799154	0.805085	0.794055	0.7173	0.716981	0.767932	0.680672	0.782241	0.675105	0.672304	0.669474	0.683544	0.658228	0.675052	0.651261	0.649895	0.642857	0.640167
	trial 559	1	1	1	1	0.997877	0.997877	0.995745	0.997877	0.995763	0.983122	0.993631	0.970213	0.978903	0.961702	0.972516	0.972516	0.946467	0.936441	0.936441	0.90678	0.850526	0.926316	0.886994	0.875789	0.885106	0.864979	0.894068	0.855932	0.854737	0.78903	0.835443	0.767296	0.782241	0.701903	0.71308	0.736402	0.808421	0.752101	0.735294	0.694737	0.694737	0.739496	0.668067	0.62605	0.610169	0.630252	0.597895	0.623158
	trial 560	1	1	1	0.997886	1	0.993658	0.995763	0.989384	0.991525	0.997886	0.993631	0.983051	0.955414	0.976744	0.966245	0.932203	0.955789	0.92766	0.913684	0.917548	0.910256	0.944915	0.853503	0.915612	0.898305	0.863158	0.805907	0.777311	0.827004	0.812632	0.805907	0.756871	0.757895	0.703158	0.756871	0.769556	0.711579	0.759494	0.746835	0.705882	0.747899	0.707368	0.698947	0.680672	0.646934	0.617647	0.668067	0.603376
	trial 561	1	1	0.997877	1	1	1	0.997886	0.991525	0.991561	0.985138	0.970213	0.974576	0.976546	0.978723	0.955603	0.968153	0.938429	0.909091	0.942431	0.921776	0.894515	0.871579	0.875789	0.923729	0.869198	0.883721	0.837209	0.831224	0.793249	0.794118	0.768908	0.733051	0.806794	0.75891	0.761099	0.672269	0.71308	0.672304	0.696017	0.701681	0.67086	0.707368	0.700422	0.687764	0.610526	0.654008	0.648421	0.607595
	trial 562	1	1	1	1	0.995763	0.997877	0.997877	0.985201	0.995763	0.985201	0.982979	0.980973	0.974576	0.972516	0.972516	0.965957	0.980973	0.938429	0.883721	0.947146	0.940928	0.900634	0.886076	0.887473	0.843882	0.812632	0.827004	0.847458	0.837209	0.776371	0.797468	0.801688	0.820296	0.777311	0.753684	0.703158	0.682105	0.718816	0.711864	0.701903	0.697674	0.64135	0.642857	0.620545	0.669474	0.633124	0.620545	0.646934
	trial 563	1	1	1	0.995763	0.991561	1	0.991525	0.993658	0.983051	0.985138	0.991489	0.972399	0.985138	0.968288	0.982979	0.968153	0.970339	0.976645	0.963907	0.957806	0.932489	0.934461	0.898734	0.872881	0.889831	0.857143	0.832272	0.810127	0.812632	0.827004	0.724211	0.772152	0.828753	0.794926	0.718816	0.772152	0.714588	0.732632	0.676471	0.705882	0.72	0.687631	0.676471	0.683544	0.662447	0.684989	0.623158	0.601695
	trial 564	1	1	0.993631	1	0.997877	0.993658	0.995745	0.995763	0.995745	0.987288	0.959831	0.978814	0.983051	0.957806	0.932489	0.951374	0.957447	0.962025	0.949367	0.945148	0.918239	0.890295	0.881356	0.879493	0.864979	0.8	0.888421	0.832981	0.846316	0.797468	0.768577	0.787368	0.794055	0.7173	0.735729	0.724211	0.729958	0.735294	0.724211	0.714286	0.693277	0.704641	0.734177	0.665263	0.591195	0.683544	0.687764	0.618947
	trial 565	1	1	0.997877	0.993631	0.991525	0.997877	0.989429	0.997877	0.985138	0.983051	0.985201	0.983051	0.985138	0.980973	0.978814	0.932203	0.938689	0.938429	0.932203	0.915254	0.909474	0.928571	0.90678	0.870293	0.848739	0.890295	0.851695	0.836134	0.841438	0.858351	0.766949	0.773109	0.78903	0.787368	0.701681	0.769556	0.718487	0.621849	0.766316	0.64557	0.699153	0.761099	0.652632	0.620545	0.665263	0.630021	0.683438	0.610879
	trial 566	1	1	0.997877	1	1	1	0.993658	0.995763	0.995763	0.993631	0.982979	0.976744	0.993631	0.972516	0.953586	0.949367	0.957627	0.921776	0.932203	0.905263	0.921444	0.944915	0.936709	0.863158	0.866808	0.875264	0.823529	0.819533	0.805907	0.809322	0.757895	0.787368	0.789916	0.758475	0.831224	0.724211	0.736842	0.743697	0.741053	0.708861	0.659664	0.634249	0.617336	0.682008	0.665263	0.606695	0.590717	0.611814
	trial 567	1	1	1	0.993631	0.993631	0.997886	0.995763	0.989384	0.993631	0.983051	0.985138	0.987342	0.968288	0.978814	0.934461	0.950959	0.942675	0.962025	0.940678	0.940678	0.908705	0.881857	0.898305	0.831224	0.835443	0.896406	0.859539	0.793249	0.794926	0.815126	0.807611	0.77707	0.766316	0.754237	0.738397	0.751055	0.696203	0.710084	0.733753	0.684874	0.731092	0.684874	0.666667	0.697674	0.670886	0.723044	0.576842	0.647059
	trial 568	1	1	0.997877	1	0.995763	0.995763	0.993631	0.993658	0.987288	0.993631	0.980892	0.989384	0.972516	0.962025	0.955603	0.961864	0.953586	0.934737	0.940928	0.877119	0.936441	0.907173	0.890295	0.883227	0.849894	0.843882	0.821053	0.829474	0.824524	0.837895	0.75891	0.753684	0.749474	0.752643	0.778013	0.718816	0.748954	0.691983	0.704641	0.668067	0.697286	0.627368	0.673684	0.659619	0.60251	0.668076	0.596639	0.682105
	trial 569	1	0.997877	0.997877	1	0.995763	0.993631	0.997877	0.991489	0.987288	0.987288	0.974576	0.987234	0.974576	0.974684	0.972399	0.932203	0.964059	0.955414	0.953586	0.887473	0.921776	0.878981	0.901053	0.921444	0.919492	0.89172	0.810924	0.863158	0.814346	0.831224	0.818565	0.787368	0.794926	0.702128	0.756871	0.72	0.686192	0.738397	0.645702	0.620253	0.680672	0.72	0.669474	0.635983	0.65678	0.654008	0.638655	0.644211
	trial 570	1	1	1	1	0.993631	0.993631	0.993631	0.993658	0.991525	0.993658	0.980892	0.983051	0.970339	0.978723	0.964059	0.966245	0.936709	0.938689	0.951374	0.926004	0.904863	0.92827	0.917548	0.879493	0.887473	0.890295	0.814346	0.852321	0.797468	0.814346	0.808421	0.765328	0.78903	0.768908	0.710359	0.661053	0.736842	0.778013	0.666667	0.71308	0.673684	0.662447	0.687764	0.723044	0.642706	0.638655	0.624738	0.65678
	trial 571	1	0.997877	0.997877	1	0.993631	1	0.997877	0.987288	0.991525	0.983122	0.993631	0.980973	0.987288	0.976546	0.985201	0.942675	0.949153	0.909091	0.92569	0.92766	0.898305	0.874735	0.858351	0.898734	0.88	0.773784	0.835443	0.823529	0.816842	0.790698	0.778013	0.733753	0.762105	0.748414	0.78481	0.804211	0.756871	0.705882	0.738397	0.756303	0.70021	0.661053	0.627368	0.633124	0.627368	0.669474	0.630252	0.689076
	trial 572	1	0.997877	1	1	0.997886	0.995745	0.993631	0.995763	0.991561	0.985138	0.980892	0.974684	0.987234	0.962025	0.966245	0.974576	0.95966	0.936709	0.948936	0.932489	0.900212	0.881857	0.892632	0.832272	0.883227	0.809322	0.842553	0.823529	0.808421	0.814346	0.770526	0.762105	0.760504	0.735729	0.782241	0.755274	0.734177	0.738397	0.775681	0.781513	0.724576	0.690526	0.661053	0.635593	0.647059	0.634454	0.64	0.615063
	trial 573	1	1	0.997886	1	1	0.993631	0.995763	0.995763	0.995763	0.989339	0.978814	0.989384	0.968288	0.980973	0.961702	0.970339	0.947146	0.927966	0.913319	0.917548	0.887473	0.92827	0.889362	0.852941	0.873418	0.917197	0.883721	0.829474	0.833684	0.785714	0.84322	0.832272	0.776371	0.821053	0.691983	0.773109	0.731092	0.732632	0.725738	0.677895	0.687898	0.633124	0.707368	0.679325	0.596639	0.648421	0.628931	0.603376
	trial 574	1	1	1	1	0.997886	0.997886	0.993658	0.989429	0.993658	0.993658	0.976645	0.982979	0.972516	0.942918	0.957806	0.951374	0.945148	0.946921	0.911392	0.886076	0.915612	0.877637	0.908705	0.92827	0.871579	0.889831	0.871036	0.832981	0.850526	0.813417	0.779661	0.764706	0.786469	0.782241	0.724211	0.689076	0.78903	0.70021	0.682105	0.680672	0.658228	0.599156	0.682105	0.704403	0.603774	0.682105	0.634454	0.597895
	trial 575	1	1	0.995763	1	0.997886	0.995781	0.991489	0.991525	0.993658	0.995763	0.989429	0.972399	0.970339	0.970339	0.978723	0.959831	0.957627	0.936441	0.951579	0.942675	0.866808	0.893617	0.896842	0.835443	0.885593	0.893082	0.839662	0.848101	0.792373	0.812632	0.788136	0.758475	0.769874	0.795789	0.748414	0.703158	0.711579	0.698947	0.714286	0.741053	0.708595	0.666667	0.649789	0.627368	0.64557	0.666667	0.609244	0.58351
	trial 576	1	1	0.997877	1	1	1	0.995745	0.995763	0.983051	0.993631	0.987288	0.983122	0.942431	0.953191	0.944915	0.944681	0.934183	0.957627	0.934461	0.944915	0.898734	0.901053	0.877637	0.894515	0.841438	0.860759	0.864407	0.821053	0.810127	0.845666	0.794926	0.787368	0.723044	0.824524	0.782241	0.735294	0.689076	0.768577	0.701903	0.745763	0.701681	0.697479	0.672269	0.637131	0.62605	0.631579	0.680672	0.62605
	trial 577	1	1	0.997886	0.995763	1	0.997886	0.991525	0.987288	0.997877	0.974576	0.993658	0.983122	0.976842	0.968153	0.96	0.955603	0.940426	0.945148	0.896842	0.917548	0.902954	0.927966	0.883721	0.890295	0.836518	0.875264	0.861345	0.809322	0.806723	0.866808	0.792373	0.795789	0.768908	0.761099	0.739958	0.686192	0.718487	0.729958	0.778947	0.687764	0.725367	0.673684	0.602105	0.673729	0.576842	0.683652	0.642857	0.645702
	trial 578	1	1	1	1	0.997877	0.995763	0.993631	0.991525	0.997877	0.991525	0.983051	0.961864	0.985138	0.976842	0.966102	0.966245	0.976744	0.934461	0.955603	0.921444	0.944915	0.885593	0.878981	0.863732	0.900634	0.860759	0.822785	0.892178	0.822034	0.825263	0.772152	0.782241	0.755274	0.718487	0.778947	0.748414	0.754237	0.745263	0.743697	0.70021	0.711579	0.698947	0.663866	0.690678	0.648421	0.677966	0.632911	0.647059
	trial 579	1	1	1	0.995763	1	0.987288	0.997877	0.985263	0.993631	0.987288	0.985138	0.970213	0.957447	0.968153	0.962025	0.974576	0.964059	0.927966	0.930233	0.928571	0.934183	0.898734	0.869198	0.904863	0.860169	0.824524	0.849894	0.886076	0.824524	0.853503	0.792453	0.812632	0.755274	0.765328	0.733051	0.720339	0.708861	0.699153	0.714286	0.7173	0.627368	0.661053	0.627368	0.661017	0.659664	0.644211	0.628692	0.642857
	trial 580	1	1	0.997877	0.997877	0.995745	1	0.997886	0.997886	0.991525	0.995763	0.976744	0.987234	0.964059	0.970339	0.978903	0.965957	0.957447	0.938429	0.92569	0.917548	0.953586	0.948936	0.887473	0.858974	0.830508	0.879493	0.855932	0.803383	0.808421	0.79661	0.821053	0.735729	0.818565	0.746835	0.755274	0.684989	0.675105	0.698745	0.72	0.728421	0.73617	0.727273	0.712788	0.607966	0.7173	0.648421	0.610526	0.64135
	trial 581	1	1	1	1	1	0.997877	0.995763	0.997886	0.980973	0.987342	0.989429	0.989384	0.974576	0.962025	0.966245	0.95339	0.946921	0.947146	0.912951	0.92827	0.95339	0.919149	0.89172	0.866808	0.866808	0.877119	0.852321	0.814346	0.852321	0.794926	0.693277	0.768577	0.791579	0.722689	0.795789	0.687764	0.762105	0.721519	0.705882	0.733753	0.694737	0.655391	0.658228	0.610526	0.644211	0.668067	0.668076	0.627615
	trial 582	1	1	1	0.991489	0.997877	0.993631	0.987288	0.993658	0.991525	0.987342	0.987234	0.976744	0.970464	0.968153	0.968153	0.955603	0.921444	0.968288	0.915254	0.902954	0.921444	0.938947	0.885593	0.892632	0.847458	0.813559	0.902954	0.824524	0.826271	0.783898	0.824524	0.752643	0.809322	0.766316	0.766316	0.732632	0.697479	0.655462	0.744186	0.770526	0.693277	0.618947	0.651163	0.651163	0.669456	0.597895	0.698745	0.655462
	trial 583	1	1	1	0.995763	0.995763	1	1	0.997877	0.993658	1	0.985138	0.983051	0.974468	0.981053	0.963907	0.959831	0.970213	0.927966	0.949367	0.934183	0.926004	0.913684	0.926004	0.85654	0.902542	0.858947	0.835443	0.835443	0.809322	0.782241	0.849894	0.771186	0.782241	0.71308	0.782241	0.771186	0.734177	0.712788	0.694737	0.642857	0.668067	0.637131	0.673684	0.672304	0.67364	0.634454	0.663866	0.659664
	trial 584	1	1	1	1	1	0.997877	0.993658	0.989384	0.989429	0.991525	0.989429	0.976744	0.970339	0.983122	0.951168	0.949153	0.951374	0.925054	0.921776	0.913319	0.920168	0.919492	0.828025	0.932203	0.913684	0.854737	0.838983	0.867368	0.794926	0.805907	0.728421	0.831224	0.761099	0.728421	0.746835	0.695833	0.724211	0.710359	0.708861	0.616352	0.697479	0.668076	0.661053	0.654008	0.701681	0.654088	0.624473	0.585263
	trial 585	1	1	0.997877	0.997877	0.993658	0.991561	0.995763	0.993631	0.997877	0.989384	0.989384	0.974684	0.987288	0.974576	0.957806	0.972516	0.932489	0.934737	0.949153	0.936709	0.919831	0.911392	0.915966	0.855932	0.788136	0.861996	0.836134	0.821053	0.822785	0.815126	0.846316	0.764706	0.783158	0.773784	0.776371	0.696391	0.711864	0.686316	0.704403	0.732632	0.661088	0.701903	0.711579	0.707368	0.658228	0.656904	0.675052	0.651261
	trial 586	1	1	0.997877	0.995763	0.993631	0.989429	0.997877	0.989429	0.989384	0.989429	0.989429	0.991525	0.982979	0.964211	0.968288	0.945148	0.947146	0.930233	0.934461	0.923404	0.924051	0.920168	0.853503	0.881356	0.883721	0.828753	0.892178	0.786469	0.873418	0.755274	0.827731	0.816842	0.806723	0.762105	0.789916	0.714286	0.78481	0.727273	0.675159	0.683544	0.700422	0.633124	0.694737	0.680672	0.628931	0.586498	0.624738	0.699153
	trial 587	1	1	1	1	0.997877	0.995763	0.991525	0.991489	0.983051	0.991561	0.987234	0.980973	0.980973	0.95339	0.965957	0.961864	0.943158	0.945148	0.949153	0.890295	0.90678	0.911017	0.899787	0.911392	0.802548	0.869198	0.811839	0.812632	0.775424	0.810127	0.787368	0.803383	0.778947	0.752643	0.767932	0.728421	0.731501	0.734177	0.668076	0.756871	0.683438	0.682105	0.675105	0.649895	0.606695	0.587002	0.616352	0.662474
	trial 588	1	1	0.995763	1	1	0.991525	0.993631	0.993631	0.989384	0.987288	0.985138	0.978814	0.987288	0.976744	0.980892	0.945148	0.951374	0.940678	0.926004	0.934461	0.894515	0.898305	0.85654	0.877637	0.871579	0.858351	0.877119	0.823529	0.812632	0.785563	0.775681	0.730361	0.708861	0.745263	0.707627	0.746835	0.720339	0.669474	0.722689	0.686316	0.661017	0.689076	0.659664	0.658228	0.690526	0.682008	0.635789	0.597895
	trial 589	1	0.997877	0.995763	0.995763	1	0.997877	0.993631	1	0.993658	0.978992	0.991525	0.972516	0.980892	0.955603	0.963907	0.95339	0.942918	0.923729	0.940928	0.923729	0.938689	0.881356	0.85654	0.867368	0.836518	0.904051	0.836134	0.840764	0.896406	0.855932	0.765328	0.832981	0.727273	0.772824	0.731501	0.680761	0.715789	0.759494	0.689076	0.707627	0.683544	0.680672	0.691824	0.703158	0.675052	0.702929	0.630021	0.623431
	trial 590	1	1	0.997886	1	0.995763	0.993631	0.995763	0.991525	0.991525	0.983051	0.987234	0.974576	0.978814	0.970339	0.976842	0.938947	0.940928	0.927966	0.892632	0.95339	0.947146	0.871579	0.91258	0.885593	0.898305	0.811839	0.819328	0.785714	0.832981	0.851695	0.761099	0.78903	0.830189	0.785563	0.812632	0.711864	0.708861	0.753684	0.732632	0.725367	0.729958	0.662447	0.687631	0.668067	0.675052	0.652632	0.613445	0.662474
	trial 591	1	1	1	1	0.991525	0.995781	0.997877	0.987288	0.991561	0.989384	0.993658	0.968153	0.987288	0.983051	0.959831	0.953191	0.963907	0.936709	0.906383	0.92827	0.898734	0.884211	0.884211	0.87395	0.828025	0.896842	0.850526	0.869198	0.867368	0.827004	0.782241	0.807611	0.756871	0.752643	0.745263	0.783158	0.687631	0.663848	0.641509	0.70021	0.679325	0.642857	0.610526	0.648421	0.663866	0.662474	0.620545	0.596639
	trial 592	1	1	1	1	0.997877	1	0.989429	0.991525	0.991489	0.993658	0.983122	0.983051	0.970464	0.955414	0.968153	0.96	0.953586	0.955414	0.949367	0.938689	0.921776	0.927966	0.853503	0.926004	0.854123	0.846316	0.875264	0.854123	0.810924	0.787368	0.766949	0.84322	0.793249	0.731501	0.697479	0.690526	0.764706	0.739958	0.707368	0.757895	0.710359	0.697479	0.698947	0.663866	0.593684	0.586498	0.630252	0.624738
	trial 593	1	0.995763	1	0.997877	0.995763	0.993658	0.991525	0.987342	0.993631	0.989384	0.983051	0.995763	0.953191	0.951168	0.959831	0.943158	0.946921	0.963907	0.915254	0.940426	0.921444	0.876596	0.874735	0.915254	0.877637	0.829474	0.830508	0.826271	0.860169	0.755839	0.744186	0.761099	0.774737	0.765328	0.810924	0.762105	0.741525	0.706131	0.633124	0.72	0.64135	0.691824	0.669474	0.677895	0.65272	0.655462	0.557652	0.62605
	trial 594	1	1	0.997877	0.997877	0.997877	0.995763	0.995745	0.995763	0.985075	0.993658	0.995781	0.976744	0.970339	0.959831	0.949153	0.978814	0.923729	0.940928	0.913319	0.938947	0.949367	0.945148	0.904459	0.873418	0.890295	0.823529	0.852321	0.886994	0.864979	0.835443	0.728421	0.782427	0.815126	0.739958	0.74477	0.813559	0.728814	0.749474	0.764331	0.739496	0.697674	0.662447	0.690526	0.668067	0.665263	0.627368	0.656842	0.571429
	trial 595	1	0.993631	1	1	1	1	0.993658	0.993658	0.989384	0.974576	0.985138	0.987288	0.991525	0.966245	0.964059	0.950959	0.945148	0.944915	0.936441	0.934461	0.92766	0.89172	0.887473	0.858351	0.858351	0.898734	0.852321	0.837209	0.839662	0.832272	0.766949	0.780591	0.767932	0.739496	0.744186	0.734177	0.697674	0.729958	0.651261	0.701681	0.665263	0.707113	0.659664	0.659664	0.659664	0.649895	0.635789	0.593684
	trial 596	1	1	1	1	0.997877	0.997886	0.997877	0.987342	0.985138	0.991525	0.978814	0.987342	0.982979	0.989429	0.972399	0.978814	0.942918	0.955603	0.926004	0.957806	0.92437	0.864407	0.863158	0.858351	0.877119	0.828753	0.810924	0.8	0.809224	0.827004	0.803383	0.765328	0.725738	0.741053	0.759494	0.753684	0.705882	0.658228	0.703158	0.680672	0.670886	0.638655	0.679245	0.642706	0.630252	0.694737	0.665263	0.63048
	trial 597	1	1	1	0.993631	0.997877	0.995763	0.997886	0.995763	0.991525	0.993631	0.987234	0.980892	0.972516	0.95339	0.964059	0.957627	0.966245	0.934737	0.934461	0.953586	0.917548	0.902128	0.868644	0.882353	0.89172	0.89916	0.810127	0.857143	0.797468	0.842105	0.799154	0.801688	0.739496	0.735294	0.802521	0.773109	0.711579	0.772152	0.672269	0.711579	0.609244	0.682105	0.668076	0.649789	0.668076	0.686316	0.597895	0.613445
	trial 598	1	1	0.997877	0.997877	0.995763	0.997877	0.983051	0.989429	0.993631	0.991525	0.989429	0.966102	0.963907	0.968153	0.976744	0.955789	0.957806	0.926316	0.970339	0.926004	0.940928	0.862579	0.849894	0.907563	0.886076	0.879493	0.860759	0.797468	0.855932	0.821053	0.805085	0.746835	0.774737	0.770526	0.744186	0.745263	0.676471	0.721519	0.637131	0.725738	0.654008	0.611814	0.672269	0.609244	0.675052	0.628931	0.613108	0.6375
	trial 599	1	1	1	0.993631	1	0.995763	0.995763	0.983051	0.991489	0.995745	0.987288	0.983122	0.970464	0.970213	0.966102	0.982979	0.947146	0.951374	0.932489	0.949153	0.919149	0.932489	0.913319	0.892178	0.878981	0.861996	0.801688	0.805907	0.806723	0.770526	0.772152	0.782241	0.801688	0.806723	0.731092	0.775681	0.738397	0.736842	0.707368	0.662474	0.767296	0.669474	0.707368	0.634454	0.668067	0.680672	0.638655	0.64557
	trial 600	1	1	1	0.997886	0.995763	0.997877	0.987342	0.978723	0.989384	0.991561	0.974576	0.976744	0.974468	0.955603	0.959831	0.957983	0.944915	0.934183	0.923729	0.945148	0.931915	0.915612	0.877637	0.884696	0.870488	0.839662	0.841438	0.751055	0.793249	0.769556	0.790698	0.801688	0.785714	0.794926	0.718487	0.742138	0.689218	0.694737	0.669474	0.744186	0.632911	0.665254	0.682105	0.659664	0.655462	0.662447	0.579832	0.624473
	trial 601	1	1	1	1	0.997877	0.993658	0.989384	0.991525	0.983122	0.985201	0.989429	0.985138	0.968153	0.980973	0.949367	0.959831	0.953586	0.938689	0.942918	0.894068	0.905263	0.929936	0.901053	0.915254	0.866242	0.859574	0.842767	0.782241	0.810127	0.778947	0.827731	0.801688	0.783158	0.787368	0.774059	0.755274	0.658228	0.757895	0.703158	0.648421	0.670886	0.62605	0.65678	0.633333	0.621849	0.606316	0.620253	0.661088
	trial 602	0.997877	1	0.995763	0.997877	0.997877	0.991525	0.993658	0.993658	0.980973	0.993631	0.987288	0.983051	0.980892	0.970339	0.957627	0.949153	0.987288	0.940171	0.936709	0.862579	0.904863	0.930233	0.896406	0.932489	0.869198	0.866808	0.816068	0.845011	0.839662	0.852321	0.786469	0.766316	0.781513	0.735729	0.741053	0.732632	0.753684	0.714588	0.696203	0.736842	0.687898	0.675105	0.691824	0.652632	0.627368	0.64	0.687764	0.635789
	trial 603	1	0.997877	0.995763	0.995763	0.993631	0.993658	1	0.997877	0.997877	0.985201	0.976744	0.989339	0.976645	0.955603	0.961864	0.95966	0.960168	0.917548	0.923404	0.909474	0.915254	0.907173	0.872881	0.842105	0.888421	0.818565	0.836518	0.827004	0.770526	0.777311	0.804211	0.776371	0.75891	0.803383	0.735729	0.752101	0.760504	0.749474	0.707368	0.71308	0.699153	0.749474	0.616034	0.676471	0.677895	0.618947	0.596639	0.649895
	trial 604	1	1	1	0.997877	1	0.995763	1	0.995763	0.985201	0.993631	0.991525	0.995763	0.959831	0.972399	0.968288	0.95966	0.938429	0.955414	0.921776	0.908705	0.934461	0.889831	0.876596	0.904863	0.812632	0.858351	0.873418	0.825263	0.832981	0.778013	0.808421	0.748414	0.750524	0.773109	0.75	0.7173	0.806723	0.769556	0.783158	0.675105	0.665263	0.721519	0.659708	0.656842	0.619247	0.691983	0.669474	0.668067
	trial 605	1	1	1	1	0.995763	0.993631	0.993658	0.995763	0.991561	0.983051	0.985201	0.989384	0.976645	0.972516	0.962025	0.95339	0.934737	0.944681	0.938429	0.902128	0.919492	0.908705	0.909853	0.854737	0.884211	0.827004	0.892178	0.825263	0.831933	0.771186	0.804211	0.786469	0.802521	0.814346	0.756303	0.718816	0.736842	0.654008	0.722689	0.78903	0.659664	0.679325	0.682105	0.663848	0.628692	0.621849	0.595388	0.666667
	trial 606	1	1	1	0.997877	0.993658	0.997877	0.991489	0.993631	0.987342	0.989429	0.989384	0.997877	0.976744	0.953586	0.974468	0.974576	0.951168	0.938947	0.938689	0.919492	0.909091	0.898734	0.877637	0.881857	0.848101	0.917895	0.851695	0.822034	0.821053	0.777311	0.821053	0.772152	0.773784	0.745263	0.728421	0.778947	0.781513	0.719665	0.684874	0.67086	0.673684	0.670886	0.663848	0.673684	0.668076	0.630252	0.617647	0.665263
	trial 607	1	1	0.995763	1	0.997886	0.997886	0.995763	0.995763	0.991489	0.983051	0.989339	0.964059	0.970464	0.968153	0.955603	0.946921	0.955603	0.951374	0.944915	0.934183	0.911392	0.877637	0.905263	0.860759	0.876596	0.843882	0.831557	0.87631	0.828753	0.797468	0.817797	0.838983	0.736842	0.794926	0.716102	0.745263	0.72	0.670886	0.780591	0.651163	0.712788	0.696203	0.682105	0.654008	0.607966	0.656842	0.642857	0.613445
	trial 608	1	1	0.997886	0.995763	0.995763	0.995763	0.991525	0.995763	0.987288	0.989429	0.987234	0.983051	0.987288	0.983122	0.983122	0.964059	0.938947	0.955603	0.915254	0.926004	0.919149	0.940928	0.890295	0.858351	0.855932	0.872881	0.845666	0.834382	0.753684	0.785714	0.794926	0.835443	0.778013	0.7173	0.751055	0.694737	0.698947	0.714286	0.690526	0.7173	0.623158	0.691983	0.707368	0.625793	0.728421	0.624738	0.658228	0.55042
	trial 609	1	0.997877	1	1	0.991525	0.991525	0.995781	0.987288	0.987288	0.989384	0.991561	0.974684	0.980892	0.976645	0.968153	0.96	0.936441	0.944915	0.951168	0.947146	0.926004	0.923404	0.921776	0.909474	0.926004	0.871579	0.820296	0.839662	0.825263	0.824524	0.777311	0.820296	0.739496	0.748414	0.805907	0.746835	0.756871	0.773784	0.658281	0.686316	0.666667	0.682105	0.655462	0.686316	0.710084	0.703158	0.668067	0.631579
	trial 610	1	1	1	1	0.997886	0.993658	0.991525	0.995763	0.989429	0.993658	0.982979	0.980892	0.985138	0.978903	0.95339	0.968288	0.934183	0.95339	0.940928	0.938689	0.921776	0.854737	0.871036	0.873418	0.902542	0.890756	0.85654	0.815287	0.846316	0.805907	0.773109	0.813417	0.771855	0.745263	0.746835	0.672269	0.748414	0.725738	0.70339	0.676471	0.628931	0.680672	0.655462	0.655462	0.690526	0.656842	0.599156	0.595388
	trial 611	1	1	0.997877	1	0.993631	0.997886	0.991489	0.997877	0.978814	0.983051	0.972516	0.989384	0.983051	0.966102	0.964211	0.966102	0.974468	0.947146	0.938689	0.93617	0.885593	0.875789	0.927966	0.866808	0.859574	0.851153	0.832981	0.872881	0.832981	0.873418	0.783898	0.779661	0.773109	0.741053	0.724211	0.777311	0.726891	0.669474	0.683544	0.654008	0.710084	0.627368	0.626305	0.654088	0.620545	0.676471	0.632911	0.647059
	trial 612	1	1	0.997877	0.991525	0.997877	0.995763	0.989429	0.987234	0.995763	0.974684	0.993658	0.976744	0.974576	0.962025	0.965957	0.940678	0.953586	0.938429	0.885593	0.919831	0.915612	0.907173	0.875264	0.894515	0.887949	0.816842	0.885593	0.794926	0.847458	0.794926	0.762712	0.773784	0.827731	0.804211	0.781513	0.733051	0.766316	0.724576	0.679406	0.686192	0.756871	0.714286	0.687764	0.670886	0.64	0.638655	0.673684	0.70913
	trial 613	1	1	1	1	1	0.991561	0.995763	0.987288	0.978723	0.989384	0.976645	0.985201	0.982979	0.970339	0.974684	0.970339	0.947368	0.976744	0.932489	0.942918	0.962025	0.924051	0.932489	0.887949	0.909091	0.877637	0.869748	0.849894	0.834746	0.79661	0.852321	0.793249	0.731501	0.765328	0.772152	0.751055	0.747899	0.775424	0.727273	0.696017	0.666667	0.638478	0.648421	0.701903	0.644351	0.683438	0.638655	0.698947
	trial 614	0.997877	1	1	0.997886	0.989429	1	0.997877	1	0.997886	0.995745	0.978814	0.978903	0.978903	0.959831	0.972399	0.938429	0.968288	0.932489	0.962025	0.917548	0.921109	0.851695	0.932489	0.86383	0.868644	0.818565	0.830508	0.862579	0.866808	0.790698	0.763103	0.848101	0.734177	0.769556	0.748414	0.71308	0.701681	0.711579	0.708595	0.64557	0.701903	0.67364	0.71308	0.614737	0.684874	0.591195	0.581053	0.625793
	trial 615	1	1	1	0.997886	0.995763	1	0.995745	0.991525	0.987288	0.983051	0.978814	0.978723	0.985201	0.987342	0.974576	0.978903	0.953586	0.962025	0.955224	0.945148	0.936441	0.902954	0.869748	0.909091	0.890295	0.801688	0.871036	0.866808	0.829474	0.852878	0.798319	0.778013	0.795789	0.767932	0.694737	0.75891	0.707113	0.698947	0.691824	0.712788	0.663866	0.683544	0.67086	0.723849	0.739496	0.642706	0.596195	0.588983
	trial 616	1	1	0.997877	1	0.993658	0.997877	0.997877	0.993603	0.991525	0.972516	0.974576	0.970339	0.976744	0.964211	0.964059	0.970464	0.963907	0.934183	0.936441	0.90678	0.923729	0.85654	0.848101	0.889831	0.867368	0.847458	0.867368	0.757895	0.794926	0.785714	0.783158	0.822785	0.776371	0.770526	0.769556	0.724211	0.736842	0.766316	0.67086	0.72956	0.718487	0.698947	0.666667	0.654088	0.630021	0.610169	0.644351	0.599581
	trial 617	1	1	0.997877	1	1	1	0.997877	1	0.995763	0.985201	0.985263	0.972516	0.970213	0.968288	0.964059	0.966245	0.951374	0.932203	0.926316	0.93617	0.911017	0.903361	0.909091	0.894068	0.846316	0.84322	0.862579	0.815287	0.806723	0.807611	0.815126	0.837895	0.776371	0.805907	0.78826	0.754717	0.708861	0.656842	0.745263	0.706131	0.736842	0.662474	0.669474	0.623158	0.684874	0.60084	0.624738	0.672269
	trial 618	1	1	1	0.995763	1	0.993658	0.991489	0.993631	0.997877	0.964059	0.993631	0.983122	0.983051	0.972399	0.972399	0.951168	0.942918	0.959831	0.947146	0.90678	0.890295	0.881857	0.877119	0.881857	0.860169	0.829474	0.873418	0.837895	0.762712	0.832981	0.735294	0.837895	0.723044	0.758475	0.743697	0.793249	0.780591	0.767932	0.71308	0.718487	0.732632	0.691983	0.633124	0.630252	0.663866	0.599156	0.64557	0.631579
	trial 619	1	1	0.995763	1	0.993658	0.993631	0.993658	0.993658	0.995763	0.987234	0.980973	0.983122	0.989339	0.944915	0.951374	0.955603	0.970339	0.89916	0.940678	0.947146	0.911017	0.951374	0.900634	0.886555	0.864979	0.873418	0.798319	0.840085	0.84322	0.782241	0.783898	0.832981	0.805907	0.721174	0.739958	0.785714	0.680672	0.742616	0.741053	0.728421	0.680672	0.71308	0.644068	0.665263	0.665272	0.614737	0.645702	0.62605
	trial 620	1	0.997877	1	1	0.997877	0.997877	0.993658	0.993631	0.993631	0.976744	0.989429	0.976744	0.970339	0.976546	0.970339	0.972516	0.945148	0.934183	0.919492	0.924051	0.871036	0.915254	0.904459	0.842105	0.898305	0.866808	0.864407	0.806794	0.872881	0.858351	0.755839	0.771488	0.804211	0.741525	0.693277	0.707368	0.668067	0.767932	0.770526	0.729958	0.670886	0.665263	0.715789	0.645702	0.679325	0.661088	0.628931	0.668076
	trial 621	1	1	1	0.997877	0.991525	0.993658	1	0.995745	0.993631	0.987288	0.983051	0.987234	0.985138	0.957627	0.970339	0.955789	0.955603	0.911392	0.940678	0.936709	0.909091	0.89916	0.900634	0.873418	0.886076	0.860169	0.841438	0.862579	0.837209	0.814346	0.807531	0.78481	0.760504	0.730689	0.753684	0.736842	0.694737	0.718816	0.739496	0.739958	0.734177	0.661053	0.669474	0.680672	0.623431	0.646934	0.603774	0.630252
	trial 622	1	1	0.997877	1	0.995763	0.993631	0.993631	0.997877	0.993631	0.995763	0.983051	0.987288	0.980973	0.968153	0.987234	0.94958	0.940928	0.940678	0.955603	0.921776	0.909091	0.917548	0.878151	0.863158	0.860169	0.877119	0.766316	0.818565	0.787368	0.756303	0.770526	0.783158	0.773109	0.749474	0.769556	0.783158	0.710084	0.65678	0.686316	0.613445	0.694915	0.661088	0.669474	0.727273	0.661053	0.65272	0.606316	0.594937
	trial 623	1	1	0.995763	0.997877	0.995745	1	0.997886	0.995763	0.989429	0.991525	0.987234	0.993658	0.98081	0.968153	0.965957	0.963907	0.940426	0.921109	0.931915	0.942918	0.89172	0.955603	0.911392	0.90678	0.846316	0.887949	0.835443	0.842553	0.78481	0.800847	0.8	0.797441	0.794926	0.744186	0.747899	0.793249	0.747899	0.700422	0.684989	0.642706	0.712788	0.677895	0.680672	0.635789	0.649895	0.588235	0.587002	0.605042
	trial 624	1	1	0.997877	0.993631	1	0.993631	1	0.995763	0.993658	0.985138	0.987288	0.972632	0.985201	0.974684	0.976645	0.951374	0.934461	0.932203	0.961864	0.934461	0.900634	0.883721	0.930233	0.87234	0.881857	0.875264	0.870488	0.878151	0.819533	0.767932	0.778947	0.807611	0.816068	0.808421	0.777311	0.751055	0.755274	0.749474	0.757895	0.697479	0.654088	0.697479	0.672304	0.714286	0.635789	0.655462	0.549266	0.60084
	trial 625	1	1	1	0.995763	1	0.991489	0.991489	0.993631	0.987288	0.985075	0.987342	0.972399	0.985138	0.972632	0.949153	0.955414	0.942918	0.968288	0.957627	0.926316	0.896406	0.896842	0.867368	0.849894	0.871579	0.879493	0.889831	0.841438	0.819533	0.788136	0.767932	0.738397	0.757895	0.797468	0.718487	0.708861	0.773784	0.672269	0.739958	0.697479	0.733753	0.668067	0.705882	0.625532	0.698745	0.668067	0.608879	0.547368
	trial 626	1	1	1	0.997877	1	1	0.995763	0.989429	0.987234	0.989384	1	0.955603	0.980973	0.955414	0.968288	0.95339	0.959831	0.936709	0.949367	0.949153	0.911765	0.887949	0.879493	0.894515	0.851695	0.820296	0.78481	0.834746	0.849894	0.850526	0.816068	0.789916	0.793249	0.775424	0.723404	0.734177	0.710084	0.706131	0.70339	0.707113	0.592437	0.642857	0.687898	0.637317	0.603376	0.606316	0.621849	0.567797
	trial 627	1	0.995763	1	1	1	0.991489	0.995745	0.993631	0.995763	0.987342	0.970339	0.976744	0.970213	0.948936	0.983122	0.95966	0.966102	0.936709	0.927966	0.92827	0.902542	0.894068	0.889831	0.846316	0.829474	0.854737	0.849257	0.818565	0.830189	0.827731	0.7173	0.778947	0.784067	0.735294	0.774737	0.789916	0.706131	0.733051	0.73904	0.751055	0.682105	0.687631	0.65678	0.620253	0.630252	0.649895	0.597895	0.658281
	trial 628	1	1	0.995763	0.995763	0.995763	1	0.995763	0.993658	0.993631	0.989429	0.989429	0.974684	0.970339	0.957627	0.966245	0.968288	0.972516	0.940928	0.944681	0.919831	0.930526	0.889831	0.846154	0.902954	0.858351	0.868644	0.854737	0.758475	0.798319	0.75891	0.826271	0.796646	0.778013	0.731501	0.761099	0.682105	0.729958	0.776371	0.728421	0.675105	0.689218	0.728421	0.62605	0.666667	0.630021	0.635593	0.634249	0.714286
	trial 629	1	1	0.997886	1	1	0.997886	0.995763	0.989384	0.993631	0.995763	0.978814	0.974576	0.985138	0.966245	0.95339	0.944915	0.957806	0.949367	0.942675	0.919831	0.905263	0.932489	0.932489	0.909091	0.823529	0.847458	0.858351	0.812766	0.855932	0.828753	0.845666	0.774737	0.751055	0.759494	0.791579	0.666667	0.794926	0.722689	0.75891	0.706131	0.710084	0.655462	0.656842	0.659664	0.658281	0.661053	0.616352	0.683544
	trial 630	1	1	0.997886	1	0.995763	0.989384	0.997886	0.989429	0.991525	0.987288	0.985075	0.95966	0.968153	0.972516	0.957627	0.968288	0.959831	0.963907	0.934461	0.897872	0.887949	0.951374	0.858947	0.930526	0.903361	0.85654	0.860759	0.773784	0.820296	0.827004	0.802521	0.756871	0.794926	0.715789	0.780591	0.752101	0.714588	0.778947	0.694737	0.655462	0.710084	0.680672	0.728421	0.732632	0.710084	0.642857	0.666667	0.637131
	trial 631	1	1	0.997877	0.997877	1	0.995763	0.991489	0.993658	0.978723	0.987288	0.983051	0.972399	0.961864	0.970213	0.985201	0.944915	0.940426	0.947146	0.945148	0.911392	0.899787	0.910638	0.831224	0.900212	0.845666	0.805907	0.807611	0.857143	0.800847	0.831224	0.803383	0.762105	0.725367	0.801688	0.763713	0.72	0.682105	0.691983	0.662447	0.644211	0.715789	0.605042	0.649789	0.691983	0.55042	0.698947	0.673684	0.649789
	trial 632	1	1	0.997886	0.995763	0.993631	1	0.997886	0.991453	0.991525	0.983051	0.991525	0.983051	0.966245	0.989429	0.993658	0.978814	0.951374	0.931915	0.919492	0.945148	0.88	0.921444	0.845666	0.88	0.860169	0.883721	0.863158	0.829474	0.854123	0.829474	0.816842	0.703158	0.765328	0.729958	0.789916	0.786469	0.694561	0.78826	0.718487	0.703158	0.676471	0.704641	0.637317	0.708595	0.659664	0.603774	0.665263	0.621849
	trial 633	1	1	0.995763	1	1	0.995763	1	0.983051	0.989384	0.989429	1	0.985201	0.972399	0.944915	0.951374	0.968421	0.913319	0.932489	0.921444	0.896842	0.927966	0.858351	0.934737	0.869198	0.894068	0.792373	0.894068	0.817797	0.833684	0.840336	0.786469	0.807531	0.749474	0.715481	0.694737	0.752101	0.708861	0.710359	0.689218	0.689218	0.696203	0.682105	0.673684	0.644211	0.589474	0.658281	0.641509	0.677824
	trial 634	1	1	0.997877	1	0.997877	1	0.997877	0.987288	0.983051	0.983122	0.985201	0.995763	0.95966	0.970213	0.955603	0.985138	0.95966	0.90678	0.951374	0.93617	0.892178	0.909091	0.900212	0.885593	0.871036	0.901879	0.803383	0.800847	0.855932	0.849894	0.829474	0.790698	0.814346	0.745263	0.735729	0.749474	0.718487	0.707627	0.728421	0.745763	0.768908	0.666667	0.675052	0.630252	0.631579	0.574423	0.631799	0.637131
	trial 635	1	1	0.997877	0.995763	0.997877	0.995763	0.993631	0.991525	0.989429	0.983051	0.974684	0.983051	0.968153	0.978814	0.974576	0.95966	0.951168	0.957806	0.942918	0.896842	0.910638	0.923729	0.901053	0.858351	0.805085	0.816842	0.849894	0.759494	0.811839	0.78903	0.803383	0.799154	0.787368	0.784067	0.732632	0.787368	0.652632	0.749474	0.651261	0.721174	0.661053	0.672269	0.633124	0.606316	0.668067	0.609244	0.618947	0.530271
	trial 636	1	0.997877	0.995763	1	0.995763	1	0.995763	0.995763	0.995781	0.976744	0.989384	0.989429	0.974576	0.966102	0.953586	0.934737	0.972399	0.947146	0.921776	0.934461	0.908705	0.883227	0.864979	0.882353	0.853503	0.867368	0.819328	0.828025	0.793249	0.848101	0.776371	0.854123	0.797468	0.741053	0.751055	0.783158	0.739496	0.634249	0.718816	0.659664	0.714286	0.691983	0.7173	0.716981	0.637131	0.605042	0.669474	0.644211
	trial 637	1	1	1	0.995763	0.995763	0.989384	1	0.985201	0.989384	0.993658	0.991489	0.983051	0.985263	0.983122	0.970339	0.972516	0.951168	0.953191	0.902542	0.92827	0.913319	0.873418	0.868644	0.871036	0.8742	0.857749	0.860169	0.793249	0.795789	0.783158	0.816842	0.819328	0.782241	0.751055	0.764331	0.739958	0.736842	0.749474	0.669456	0.662447	0.70913	0.682105	0.617336	0.637131	0.666667	0.607966	0.679245	0.64557
	trial 638	1	1	1	1	0.995763	0.997886	0.997877	0.991525	0.985138	0.993631	0.991525	0.963907	0.987288	0.968288	0.95966	0.955603	0.944915	0.949153	0.938429	0.904863	0.875264	0.902954	0.902954	0.914894	0.841438	0.855932	0.861345	0.832981	0.790698	0.751055	0.805907	0.776371	0.749474	0.74477	0.800847	0.751592	0.754717	0.702929	0.756303	0.668076	0.729958	0.666667	0.726891	0.663866	0.679406	0.735729	0.62605	0.62845
	trial 639	1	1	1	1	0.997877	0.995763	0.991489	0.991525	0.985075	0.974576	0.985138	0.976842	0.974576	0.961864	0.968153	0.951374	0.961864	0.961702	0.963907	0.894515	0.900634	0.934461	0.917197	0.865672	0.881857	0.89916	0.858351	0.883721	0.799163	0.786469	0.839662	0.797468	0.763713	0.749474	0.736842	0.753138	0.751055	0.711579	0.669474	0.742616	0.676471	0.642706	0.684874	0.663848	0.64	0.624738	0.620253	0.592437
	trial 640	1	1	1	1	0.997877	0.997886	0.997886	0.989429	0.993658	0.985138	0.985201	0.995781	0.983051	0.974468	0.934461	0.966245	0.966102	0.923729	0.972632	0.913684	0.931915	0.869198	0.910638	0.838298	0.905263	0.842105	0.852321	0.860759	0.833684	0.830508	0.760085	0.731501	0.731092	0.721519	0.786469	0.665263	0.720339	0.691824	0.697674	0.697674	0.668067	0.646934	0.682105	0.669474	0.631356	0.627368	0.623158	0.693277
	trial 641	1	0.997877	1	0.995763	0.997877	0.995763	0.993658	0.989429	0.985138	0.991525	0.983051	0.980892	0.950959	0.982979	0.983122	0.944681	0.927966	0.908705	0.921776	0.944915	0.951374	0.902542	0.882353	0.866242	0.900212	0.862579	0.832981	0.828753	0.815287	0.773109	0.754237	0.797468	0.761099	0.830189	0.781513	0.727273	0.682105	0.642706	0.734177	0.762105	0.666667	0.731915	0.603774	0.628931	0.67364	0.610526	0.703158	0.642706
	trial 642	1	1	0.995763	0.997886	0.997877	1	0.997877	0.989384	0.985138	0.995745	0.982979	0.972516	0.987234	0.974576	0.974684	0.957806	0.966245	0.942675	0.923729	0.926316	0.898305	0.919492	0.902542	0.850526	0.838983	0.867368	0.878151	0.851695	0.860759	0.799154	0.756303	0.791579	0.803383	0.710084	0.774737	0.792453	0.689218	0.704883	0.699153	0.736402	0.661053	0.631579	0.741053	0.728421	0.631579	0.623158	0.620545	0.638655
	trial 643	1	1	1	1	0.995763	0.995763	0.995763	0.995763	0.987288	0.985201	0.991489	0.985075	0.987288	0.946921	0.968288	0.964059	0.938689	0.934461	0.904863	0.951579	0.912951	0.896406	0.873418	0.889831	0.898305	0.804211	0.860169	0.815287	0.769556	0.834746	0.832272	0.767932	0.770526	0.755274	0.781513	0.748414	0.774737	0.721519	0.711579	0.610526	0.686316	0.739958	0.696391	0.703158	0.705882	0.644351	0.620545	0.598326
	trial 644	1	1	0.997877	1	0.997877	1	0.993658	0.989429	0.995763	0.989384	0.989384	0.987342	0.949153	0.964059	0.987288	0.963907	0.976744	0.972516	0.970464	0.948936	0.936709	0.919831	0.892178	0.868644	0.877637	0.902954	0.851695	0.826271	0.779661	0.854123	0.771186	0.753684	0.802548	0.755274	0.783158	0.731501	0.762105	0.762712	0.731501	0.675105	0.7173	0.677966	0.691983	0.648421	0.67086	0.582278	0.647059	0.663866
	trial 645	1	1	1	0.995763	0.995763	0.997886	0.991525	0.993631	0.995763	0.989429	0.989429	0.972516	0.982979	0.970339	0.95966	0.985201	0.95339	0.934737	0.959831	0.902542	0.926004	0.919831	0.84322	0.938429	0.848739	0.885593	0.849894	0.850526	0.799154	0.805907	0.762105	0.834746	0.815126	0.788136	0.793249	0.757447	0.738397	0.73904	0.703158	0.673684	0.649895	0.65272	0.697479	0.690377	0.631799	0.665272	0.655462	0.669492
	trial 646	1	0.997877	0.997877	1	0.995763	0.997886	0.995763	0.993631	0.976645	0.985138	0.978814	0.976744	0.987288	0.991525	0.987288	0.976645	0.948936	0.951168	0.942431	0.932203	0.898305	0.915254	0.904863	0.879493	0.868644	0.888421	0.896842	0.832272	0.855932	0.838574	0.835443	0.843882	0.789916	0.795789	0.814346	0.724211	0.755274	0.651261	0.684989	0.672304	0.684874	0.665272	0.710084	0.624738	0.638655	0.603774	0.644211	0.651261
	trial 647	1	1	1	1	1	0.993658	0.991525	0.997886	0.995763	0.989429	0.997877	0.972516	0.983051	0.978903	0.968153	0.963907	0.964059	0.942918	0.947146	0.949367	0.915612	0.892178	0.919831	0.867368	0.860169	0.890295	0.831224	0.860759	0.783898	0.841438	0.84322	0.828753	0.787368	0.779661	0.752101	0.766316	0.737945	0.675052	0.736842	0.691824	0.7173	0.698745	0.689076	0.62605	0.633124	0.708861	0.632911	0.644351
	trial 648	1	0.997886	0.997877	0.995763	1	0.995763	0.991525	0.989429	0.983051	0.987234	0.989339	0.970464	0.985138	0.95339	0.968153	0.940928	0.944915	0.95339	0.926004	0.932203	0.923729	0.868085	0.895966	0.89172	0.902128	0.883227	0.866808	0.812632	0.78826	0.75891	0.791579	0.762105	0.783158	0.804211	0.707368	0.789916	0.726891	0.742616	0.792373	0.7173	0.652632	0.673684	0.701681	0.597895	0.641509	0.676471	0.642857	0.648421
	trial 649	1	1	0.995763	0.993658	0.997886	0.991525	0.995763	0.995763	0.987342	0.987288	0.987342	0.991525	0.972516	0.961864	0.949153	0.968288	0.92569	0.972632	0.95339	0.944444	0.883721	0.898305	0.915254	0.849257	0.875264	0.812632	0.813559	0.830508	0.822034	0.834746	0.759494	0.801688	0.783158	0.78903	0.774737	0.813559	0.766316	0.696391	0.713376	0.621849	0.611814	0.680672	0.707368	0.611814	0.691983	0.649789	0.628692	0.651261
	trial 650	1	1	1	1	1	0.997877	0.995763	0.993631	0.991525	0.991525	0.980892	0.989384	0.982979	0.966102	0.966102	0.964059	0.946921	0.932489	0.932203	0.936709	0.944915	0.889831	0.913319	0.908705	0.858947	0.826271	0.879493	0.853503	0.827731	0.831224	0.794926	0.755274	0.731501	0.728421	0.753684	0.747899	0.738397	0.734177	0.694915	0.71308	0.690526	0.70021	0.655462	0.662447	0.691824	0.683438	0.631799	0.632911
	trial 651	1	1	0.993631	0.997886	0.997877	0.997877	0.991561	0.993658	0.991525	0.985263	0.974576	0.980973	0.980973	0.989474	0.978903	0.942918	0.976645	0.949153	0.939203	0.942675	0.936709	0.902542	0.889831	0.859539	0.858351	0.860759	0.853503	0.845666	0.827731	0.793249	0.818565	0.768908	0.759494	0.750533	0.731915	0.774737	0.759494	0.706131	0.732632	0.680761	0.7173	0.631579	0.654088	0.645702	0.640167	0.686192	0.606695	0.659619
	trial 652	1	1	1	0.995763	0.995763	0.995763	1	1	0.987288	0.985075	0.982979	0.978903	0.955414	0.976645	0.953191	0.959831	0.951374	0.940928	0.905263	0.949153	0.932489	0.887949	0.915612	0.875789	0.849257	0.896842	0.871036	0.822785	0.860759	0.774737	0.75	0.767932	0.767932	0.772152	0.747899	0.767296	0.723044	0.773784	0.682105	0.666667	0.707368	0.683438	0.676471	0.648421	0.64135	0.696203	0.612159	0.55814
	trial 653	1	1	1	0.997877	0.991525	0.997877	0.997886	0.991525	0.991525	0.991489	0.980973	0.962025	0.978903	0.970464	0.974576	0.949153	0.95966	0.955414	0.921776	0.926316	0.917548	0.921776	0.90678	0.886555	0.883227	0.860169	0.824524	0.881857	0.811839	0.821277	0.780591	0.780591	0.815287	0.744186	0.726514	0.780591	0.770526	0.697479	0.704641	0.707368	0.698947	0.684989	0.613445	0.698947	0.649895	0.627368	0.634454	0.614407
	trial 654	1	1	1	1	0.991525	0.997877	0.997877	0.987288	0.993631	0.989429	0.985138	0.989429	0.985201	0.989384	0.972399	0.972399	0.938166	0.964059	0.92827	0.934461	0.919492	0.904863	0.911017	0.867368	0.870488	0.881356	0.881857	0.855932	0.861996	0.816842	0.840336	0.778947	0.725738	0.825263	0.762105	0.756303	0.670886	0.734177	0.701681	0.690526	0.635789	0.620545	0.596195	0.631356	0.670886	0.656842	0.582809	0.654088
	trial 655	1	0.995763	1	1	0.991525	1	0.995763	0.995763	0.989429	0.989384	0.987288	0.989384	0.985201	0.970339	0.968288	0.95339	0.961702	0.96	0.915612	0.930233	0.924051	0.894958	0.886076	0.896842	0.818565	0.831224	0.833684	0.809322	0.835443	0.84322	0.821803	0.760504	0.790698	0.807611	0.737945	0.790698	0.687764	0.682008	0.686441	0.749474	0.701681	0.708861	0.632911	0.716981	0.635789	0.617647	0.672269	0.683544
	trial 656	1	1	0.997877	0.997886	0.997886	0.997886	0.995763	0.991525	0.997886	0.989384	0.974576	0.978814	0.974576	0.966102	0.972399	0.955414	0.957627	0.968288	0.95339	0.932203	0.949367	0.924051	0.860169	0.835443	0.863158	0.789916	0.879493	0.851695	0.833684	0.807611	0.815126	0.691824	0.766316	0.752101	0.759494	0.722689	0.754237	0.694737	0.701681	0.690678	0.690526	0.668076	0.684874	0.624473	0.652632	0.64557	0.602105	0.628692
	trial 657	1	1	0.997877	0.997877	0.995745	0.997877	0.995781	0.991525	0.995763	0.993631	0.976744	0.978814	0.987234	0.951168	0.963907	0.970339	0.955414	0.928571	0.932203	0.924051	0.913684	0.919492	0.879493	0.879493	0.871036	0.839662	0.792373	0.762712	0.833684	0.811839	0.796646	0.8	0.808421	0.766316	0.733051	0.807611	0.718816	0.701681	0.733753	0.714286	0.739496	0.649895	0.691983	0.642857	0.651163	0.617647	0.683438	0.691983
	trial 658	1	0.997877	1	1	0.993631	1	0.997877	0.995763	0.997886	0.985201	0.989384	0.985138	0.970213	0.964059	0.968153	0.951168	0.945148	0.917548	0.945148	0.953586	0.900212	0.869198	0.877637	0.846316	0.830189	0.842105	0.848101	0.863158	0.820296	0.795789	0.794926	0.828025	0.749474	0.725738	0.705882	0.694915	0.714286	0.683544	0.734607	0.738397	0.676533	0.679325	0.683438	0.630252	0.65272	0.70021	0.62605	0.623158
	trial 659	1	1	0.995763	0.997877	0.993658	1	0.997877	0.987288	0.993658	0.987288	0.997877	0.974576	0.978814	0.978814	0.978903	0.943158	0.90678	0.936441	0.934737	0.892632	0.936441	0.892178	0.887949	0.866808	0.894068	0.857749	0.858947	0.779661	0.754237	0.812632	0.850526	0.767296	0.737288	0.766949	0.78481	0.693446	0.704403	0.744186	0.715789	0.690377	0.634454	0.676533	0.683544	0.683438	0.680672	0.605042	0.556485	0.64
	trial 660	1	1	1	0.995763	0.995763	0.991489	0.987288	0.991489	0.993631	0.991525	0.995763	0.968288	0.98081	0.983051	0.970339	0.955603	0.955224	0.927966	0.90678	0.90678	0.915254	0.874735	0.922105	0.848101	0.894515	0.883721	0.87395	0.834382	0.812632	0.801688	0.812632	0.769556	0.795789	0.788136	0.783158	0.734177	0.707368	0.766949	0.677895	0.654088	0.755274	0.735294	0.652542	0.67086	0.684874	0.654088	0.684989	0.64135
	trial 661	1	1	1	0.997886	0.995763	0.995763	0.997877	0.993658	0.987288	0.989429	0.985201	0.991525	0.978814	0.972632	0.974468	0.963753	0.957806	0.961864	0.938947	0.917197	0.906383	0.881857	0.921776	0.875264	0.887949	0.849257	0.825263	0.886555	0.827004	0.825263	0.761099	0.823529	0.793249	0.755274	0.711579	0.666667	0.742616	0.722689	0.704403	0.691824	0.714588	0.638478	0.676471	0.621564	0.596195	0.600423	0.62605	0.606316
	trial 662	1	1	1	1	1	0.995745	0.993631	0.995763	0.993658	0.985138	0.993631	0.987234	0.955603	0.966245	0.970464	0.934183	0.942675	0.900634	0.944915	0.919831	0.926316	0.913319	0.894068	0.895522	0.842105	0.868644	0.861996	0.822785	0.742616	0.822034	0.738854	0.819328	0.814346	0.756871	0.767932	0.793249	0.76569	0.731501	0.742138	0.700422	0.701903	0.707627	0.689218	0.669474	0.633124	0.658228	0.624738	0.641189
	trial 663	1	1	0.997886	1	0.991525	0.995745	1	1	0.987288	0.981053	0.989384	0.983051	0.983122	0.978903	0.970464	0.959831	0.92827	0.942675	0.944915	0.911017	0.907173	0.909091	0.907563	0.919831	0.858947	0.872881	0.851064	0.873418	0.860759	0.784648	0.794118	0.752101	0.772152	0.745763	0.704403	0.760504	0.704641	0.786469	0.7173	0.708861	0.724576	0.677895	0.634249	0.615063	0.618644	0.663866	0.637131	0.623431
	trial 664	1	1	1	1	0.997886	0.991525	1	0.989384	0.989384	0.983051	0.985138	0.978814	0.974576	0.951168	0.962025	0.934183	0.942675	0.902954	0.900634	0.888421	0.904863	0.905263	0.85654	0.852321	0.786469	0.885593	0.845666	0.909474	0.822034	0.795789	0.837209	0.824524	0.776371	0.743697	0.698947	0.727273	0.757895	0.716102	0.679245	0.794118	0.675105	0.689076	0.631579	0.623431	0.597895	0.62605	0.694915	0.641509
	trial 665	1	1	1	0.997877	1	0.995763	0.997886	0.995763	0.983051	0.993631	0.989429	0.968153	0.968153	0.970339	0.970339	0.957806	0.968288	0.963907	0.92569	0.932203	0.932489	0.932773	0.875264	0.919831	0.847458	0.886076	0.862579	0.848101	0.860169	0.78826	0.841438	0.765328	0.798319	0.794118	0.753684	0.762105	0.757895	0.761099	0.65272	0.755274	0.707368	0.764706	0.694737	0.651163	0.669474	0.672269	0.632911	0.620545
	trial 666	1	1	1	0.997877	0.993631	0.997877	0.993658	0.993631	0.989429	0.965957	0.983122	0.985138	0.976645	0.970339	0.947146	0.934461	0.938689	0.949153	0.953191	0.949367	0.902954	0.889362	0.917548	0.868085	0.861345	0.866808	0.877637	0.827004	0.825263	0.845666	0.818565	0.728814	0.854123	0.756871	0.693277	0.797468	0.764331	0.7173	0.701681	0.714286	0.663866	0.728421	0.737945	0.663866	0.696017	0.624738	0.632911	0.606316
	trial 667	1	0.997877	1	0.997886	1	0.997886	0.982979	0.995781	0.993658	0.985138	0.976842	0.995745	0.981053	0.974684	0.96	0.938166	0.980973	0.928571	0.932489	0.917548	0.904863	0.867368	0.890295	0.850526	0.875264	0.879493	0.855932	0.842105	0.824524	0.734177	0.809322	0.801688	0.777311	0.776371	0.721519	0.704403	0.729958	0.698947	0.739958	0.770526	0.672304	0.701681	0.640167	0.652632	0.673684	0.647059	0.595388	0.58159
	trial 668	1	1	1	1	0.993631	0.997877	0.997877	0.980973	0.985075	0.989429	0.985138	0.983051	0.959831	0.972399	0.968153	0.949367	0.970213	0.944915	0.912951	0.940426	0.95339	0.907563	0.896406	0.902954	0.848101	0.833684	0.818565	0.851695	0.862579	0.769556	0.854737	0.752643	0.766949	0.696017	0.712788	0.798319	0.778013	0.737288	0.734177	0.67086	0.72	0.680672	0.662474	0.630252	0.605932	0.637317	0.605042	0.621564
	trial 669	1	1	1	1	0.997886	0.995763	1	0.985138	0.985201	0.995745	0.974468	0.970339	0.955224	0.978903	0.974684	0.955603	0.960168	0.955414	0.964059	0.957806	0.90678	0.904459	0.932203	0.892632	0.889831	0.890295	0.896406	0.828025	0.783158	0.739958	0.850526	0.776371	0.726891	0.780591	0.721519	0.729958	0.700422	0.723044	0.682203	0.621564	0.666667	0.705882	0.672269	0.708861	0.631579	0.658281	0.643006	0.662474
	trial 670	1	1	0.997877	0.997877	1	0.995763	0.989384	0.985201	0.995763	0.991561	0.989429	0.980973	0.974684	0.963907	0.970339	0.985201	0.942918	0.929638	0.963907	0.913319	0.926004	0.936709	0.898305	0.900634	0.872117	0.788136	0.860169	0.797468	0.832272	0.816068	0.782241	0.775681	0.794979	0.794118	0.751592	0.78481	0.704641	0.711579	0.672269	0.694737	0.680761	0.632911	0.672304	0.669456	0.661053	0.642857	0.599581	0.595388
	trial 671	1	1	0.997877	0.991525	0.997877	0.997886	0.997886	0.993631	0.987288	0.993631	0.987288	0.983051	0.968288	0.978723	0.964059	0.972281	0.955603	0.94958	0.944915	0.92766	0.902542	0.896406	0.883721	0.922105	0.844538	0.842105	0.930233	0.79661	0.843882	0.816842	0.731092	0.793249	0.765328	0.812632	0.815126	0.774737	0.738397	0.733753	0.689218	0.711297	0.679325	0.621564	0.670886	0.698947	0.654088	0.597895	0.676533	0.649895
	trial 672	1	1	0.997877	1	0.993658	0.993631	0.997877	0.997877	0.991489	0.991525	0.987288	0.993631	0.961864	0.955603	0.976546	0.976546	0.978814	0.930233	0.950959	0.932489	0.877119	0.919831	0.913319	0.837895	0.871036	0.801688	0.87395	0.838574	0.790698	0.799154	0.779661	0.839662	0.763713	0.808511	0.748414	0.71308	0.742616	0.731501	0.634249	0.704641	0.693446	0.724211	0.611814	0.694561	0.637131	0.670886	0.673684	0.616352
	trial 673	1	1	1	0.995763	1	0.997877	0.987288	0.989429	0.987342	0.978723	0.985201	0.989384	0.978814	0.970339	0.96	0.946921	0.938166	0.95339	0.938689	0.940678	0.900212	0.936441	0.857749	0.915612	0.883721	0.902542	0.835443	0.850526	0.778013	0.805907	0.803383	0.783158	0.743697	0.788136	0.810127	0.753684	0.672304	0.724211	0.680672	0.679245	0.686316	0.677966	0.701903	0.634454	0.648421	0.620545	0.564854	0.658228
	trial 674	1	1	1	1	0.997877	0.989429	1	0.989384	0.989339	0.989429	0.983051	0.987342	0.980892	0.970339	0.961864	0.966102	0.953586	0.921776	0.913684	0.942918	0.913319	0.909091	0.879493	0.890756	0.847458	0.846809	0.793249	0.828753	0.819328	0.799154	0.810127	0.783898	0.759494	0.742616	0.731501	0.707627	0.760504	0.710359	0.726891	0.699153	0.700422	0.677824	0.725738	0.668067	0.680585	0.654088	0.599156	0.588235
	trial 675	1	1	0.997877	0.993631	1	0.993684	0.993631	0.989384	0.980892	0.987234	0.993631	0.995763	0.978814	0.972399	0.949153	0.949153	0.959831	0.949367	0.932203	0.896406	0.924051	0.917548	0.877637	0.887949	0.898734	0.843882	0.87395	0.833684	0.803383	0.832981	0.761099	0.793249	0.787368	0.786469	0.778947	0.747899	0.711579	0.745263	0.7173	0.721174	0.687898	0.707368	0.647059	0.707627	0.700422	0.606316	0.617647	0.638655
	trial 676	1	1	0.995763	1	0.995763	0.997877	0.997877	0.997886	0.993658	0.993631	0.976546	0.989429	0.980973	0.968153	0.962025	0.949153	0.951374	0.919831	0.966102	0.953586	0.900634	0.914046	0.886076	0.821803	0.907173	0.867368	0.833684	0.834043	0.841438	0.846809	0.810127	0.800847	0.793249	0.71308	0.778947	0.697479	0.680672	0.701903	0.735294	0.746835	0.710084	0.654008	0.698947	0.665263	0.57563	0.613108	0.675105	0.630252
	trial 677	1	1	1	1	1	1	0.993631	0.991525	1	0.993631	0.987342	0.982979	0.983051	0.989429	0.923729	0.961864	0.951374	0.924051	0.924051	0.970339	0.919492	0.900634	0.929936	0.842105	0.833684	0.919831	0.860169	0.867368	0.792373	0.765328	0.881857	0.728421	0.812632	0.783158	0.675105	0.712788	0.737288	0.723849	0.759494	0.704641	0.631579	0.645702	0.682203	0.67086	0.656842	0.649789	0.665263	0.618947
	trial 678	1	1	1	1	1	1	0.993631	0.987234	0.995781	0.983122	0.978723	0.976645	0.944915	0.946921	0.972281	0.968153	0.949153	0.929936	0.953191	0.894515	0.934461	0.868644	0.857749	0.868644	0.875789	0.848101	0.805085	0.825532	0.861345	0.817797	0.759494	0.794926	0.806794	0.779661	0.751055	0.725738	0.768908	0.741053	0.725738	0.706131	0.721519	0.746835	0.677895	0.654088	0.620253	0.658228	0.593684	0.675105
	trial 679	1	1	1	0.997877	0.995763	1	0.993658	1	0.995763	0.993631	0.974468	0.980973	0.970213	0.961864	0.961864	0.940928	0.962025	0.919831	0.959488	0.919831	0.924051	0.929936	0.915966	0.890295	0.863158	0.888421	0.811839	0.819533	0.826271	0.753684	0.852321	0.762105	0.789809	0.797468	0.780591	0.767296	0.646934	0.745263	0.654088	0.748414	0.680672	0.656842	0.656904	0.683544	0.644211	0.638478	0.680672	0.642857
	trial 680	1	0.997877	1	0.995763	0.997886	0.993658	0.993631	0.995763	0.993631	0.983051	0.980973	0.980892	0.966102	0.974468	0.968288	0.921776	0.915612	0.90678	0.953586	0.92766	0.864407	0.904863	0.84322	0.894515	0.859574	0.867368	0.857143	0.913319	0.829474	0.860169	0.813559	0.830508	0.725738	0.800847	0.773784	0.760504	0.736402	0.642857	0.723849	0.743697	0.665263	0.659664	0.662447	0.613445	0.662447	0.634454	0.659664	0.638655
	trial 681	1	0.997877	1	1	0.997877	0.993658	0.993658	0.991489	0.991489	0.995781	0.997877	0.972399	0.974684	0.963907	0.972516	0.968288	0.946921	0.942918	0.917895	0.892178	0.919831	0.896406	0.88	0.839662	0.858351	0.873418	0.823529	0.788136	0.832981	0.808421	0.825263	0.793249	0.738397	0.755274	0.744186	0.72956	0.711579	0.701903	0.750524	0.722689	0.700422	0.672304	0.710084	0.617647	0.705882	0.687631	0.646934	0.661053
	trial 682	1	1	0.997877	1	1	0.993603	0.989384	0.995763	0.985138	0.989384	0.995763	0.987234	0.966245	0.985201	0.951374	0.966245	0.94958	0.938429	0.942918	0.930526	0.906383	0.938429	0.909091	0.869198	0.866242	0.883721	0.844538	0.829474	0.835443	0.803383	0.769556	0.858947	0.751055	0.766316	0.797468	0.72	0.680672	0.772443	0.666667	0.684874	0.679325	0.750524	0.676471	0.673684	0.56	0.613108	0.672269	0.630252
	trial 683	1	1	1	1	0.995745	0.991489	0.997886	0.995763	0.987288	0.997877	0.980892	0.980973	0.976645	0.972516	0.968421	0.961864	0.95966	0.942675	0.919492	0.919492	0.917197	0.936975	0.898305	0.892178	0.866808	0.835443	0.815287	0.831933	0.889831	0.783158	0.802548	0.785714	0.805907	0.807531	0.78903	0.737945	0.78481	0.698947	0.700422	0.752101	0.745263	0.692144	0.691824	0.620253	0.612159	0.592437	0.616034	0.641509
	trial 684	1	0.997877	1	0.995745	0.993658	0.995763	0.993658	0.987342	0.993631	0.991525	0.970339	0.985201	0.968017	0.978814	0.951168	0.947146	0.951168	0.921776	0.961864	0.968288	0.932203	0.927966	0.915612	0.915612	0.888421	0.863158	0.886076	0.8	0.840336	0.833684	0.794926	0.812632	0.790698	0.746835	0.731501	0.736842	0.697479	0.693277	0.691983	0.732218	0.683544	0.655462	0.705882	0.676533	0.637131	0.665272	0.597895	0.620253
	trial 685	1	1	1	0.993631	0.997877	0.997877	0.989429	0.989384	0.993658	0.991525	0.991525	0.972281	0.98081	0.974684	0.955414	0.972516	0.949153	0.947146	0.949153	0.934461	0.923729	0.902542	0.864979	0.917895	0.876596	0.848101	0.816842	0.862579	0.826271	0.864407	0.811839	0.751055	0.804211	0.833684	0.685106	0.735294	0.767296	0.753191	0.724211	0.71308	0.661053	0.672304	0.714588	0.661053	0.663866	0.662447	0.572632	0.662447
	trial 686	1	1	0.995763	1	0.995763	0.997886	0.991525	0.997877	0.993658	0.987288	0.983051	0.978814	0.978814	0.959831	0.95966	0.95966	0.911017	0.942918	0.911392	0.902542	0.915254	0.924051	0.857143	0.873418	0.882729	0.851064	0.785563	0.832981	0.802548	0.798319	0.768908	0.806723	0.854737	0.722689	0.787368	0.756871	0.698947	0.764706	0.710359	0.721174	0.705882	0.644211	0.67086	0.641509	0.668076	0.665272	0.698947	0.568421
	trial 687	1	1	0.997877	0.991525	1	0.995763	0.995763	0.987234	0.989384	0.989429	0.993631	0.987288	0.972516	0.964059	0.95966	0.955603	0.951168	0.927966	0.953586	0.917895	0.894958	0.926316	0.885593	0.904863	0.869198	0.875789	0.900634	0.802521	0.820296	0.833684	0.728814	0.8	0.816842	0.751055	0.683544	0.673684	0.713376	0.745263	0.683544	0.706131	0.734177	0.698947	0.596639	0.654008	0.635789	0.64	0.668067	0.637317
	trial 688	1	1	1	0.993631	0.993658	1	1	0.995763	0.995763	0.989384	0.983051	0.964059	0.972516	0.970339	0.957627	0.957806	0.955603	0.962025	0.92569	0.91258	0.915254	0.921776	0.939203	0.904863	0.84322	0.862579	0.881857	0.854737	0.838983	0.800847	0.831224	0.785563	0.780591	0.689076	0.809224	0.729958	0.778947	0.743697	0.768908	0.677966	0.659664	0.760504	0.67086	0.689076	0.645833	0.564211	0.644211	0.584034
	trial 689	1	1	1	0.997877	0.997877	0.997877	0.997877	0.993658	0.991525	0.989429	0.982979	0.978814	0.963753	0.978814	0.955603	0.966102	0.938689	0.88	0.927966	0.968288	0.924051	0.895966	0.894068	0.866808	0.869198	0.841438	0.887949	0.825263	0.766316	0.791579	0.792373	0.827731	0.761099	0.753684	0.724211	0.710359	0.694915	0.693446	0.708595	0.651163	0.771488	0.661053	0.617647	0.725738	0.658228	0.661053	0.634454	0.654088
	trial 690	1	1	0.997886	1	0.993631	0.989429	0.989384	0.991561	0.991489	0.980973	0.980892	0.993658	0.974359	0.983051	0.963907	0.964059	0.932203	0.911392	0.895966	0.931915	0.932203	0.849894	0.898734	0.894515	0.872881	0.829474	0.84322	0.838983	0.780591	0.816068	0.806723	0.794926	0.755274	0.777311	0.825263	0.746835	0.75891	0.703158	0.741053	0.701903	0.704403	0.644211	0.71308	0.659664	0.617647	0.708595	0.687631	0.615063
	trial 691	1	0.997877	0.993631	1	1	1	0.995763	0.997886	0.989429	0.989429	0.985138	0.981053	0.978903	0.957806	0.972516	0.959831	0.951374	0.944915	0.904051	0.919492	0.887949	0.853503	0.896406	0.88	0.915254	0.859539	0.853503	0.877637	0.858351	0.778947	0.795745	0.783158	0.776371	0.716981	0.794926	0.795789	0.742138	0.696017	0.716102	0.714286	0.67086	0.691824	0.666667	0.669474	0.654008	0.647182	0.651261	0.613779
	trial 692	1	0.997877	1	1	0.997877	1	0.985138	0.993631	0.993631	0.991489	0.983122	0.982979	0.983051	0.983122	0.972399	0.955603	0.955789	0.930233	0.917548	0.938689	0.927966	0.919831	0.913684	0.902954	0.830508	0.797468	0.843882	0.783158	0.773109	0.779874	0.825263	0.738397	0.793249	0.743697	0.781513	0.780591	0.647059	0.715789	0.696203	0.676533	0.680761	0.644068	0.641509	0.637317	0.669474	0.610526	0.616034	0.582278
	trial 693	1	0.997877	1	0.997886	0.997886	0.997886	0.993658	0.993631	0.991525	0.995763	0.993658	0.968017	0.995763	0.968288	0.974576	0.949153	0.936709	0.92827	0.92827	0.915254	0.898305	0.902954	0.850526	0.897872	0.894068	0.836518	0.826271	0.883721	0.809322	0.842767	0.771186	0.773784	0.767296	0.75891	0.792453	0.732632	0.769556	0.70021	0.687764	0.710359	0.631579	0.641509	0.670886	0.684874	0.64135	0.616034	0.648421	0.606695
	trial 694	1	1	0.997877	1	0.997877	1	0.995745	0.983051	0.989429	0.987234	0.985138	0.980973	0.974576	0.957447	0.936975	0.96	0.949153	0.951374	0.930526	0.915254	0.92766	0.894068	0.864979	0.902542	0.873418	0.849894	0.868644	0.812632	0.829474	0.837895	0.828753	0.828753	0.756871	0.718487	0.718487	0.704641	0.746835	0.71308	0.697479	0.703158	0.700422	0.669474	0.623158	0.651261	0.687764	0.675105	0.715481	0.647059
	trial 695	1	1	1	1	0.997877	0.991525	0.989429	0.997886	0.989429	0.980892	0.995745	0.995763	0.957627	0.966102	0.951374	0.938947	0.976744	0.961864	0.916844	0.884211	0.898305	0.926316	0.883721	0.864979	0.871036	0.842105	0.871579	0.853503	0.786469	0.821053	0.818565	0.789916	0.832272	0.767932	0.745263	0.722689	0.686316	0.75891	0.701681	0.651163	0.72956	0.715789	0.628692	0.62605	0.625793	0.600423	0.605428	0.630252
	trial 696	1	1	0.997877	1	0.995745	1	0.995781	0.991525	0.993631	0.989384	0.987234	0.978814	0.968288	0.957627	0.976645	0.974576	0.957806	0.948936	0.936441	0.926316	0.921776	0.902128	0.894515	0.874477	0.847458	0.841438	0.909474	0.849894	0.803383	0.738397	0.744186	0.795789	0.778947	0.778947	0.696203	0.732632	0.733051	0.732632	0.714588	0.704641	0.736842	0.656842	0.691824	0.677824	0.617647	0.683438	0.656842	0.592437
	trial 697	1	1	0.997877	1	0.995763	0.991525	0.995745	0.989384	0.987342	0.987288	0.976645	0.985138	0.978903	0.972516	0.965957	0.953191	0.968421	0.940928	0.924051	0.951168	0.902542	0.919831	0.932203	0.879493	0.878151	0.849894	0.864407	0.834746	0.855932	0.821803	0.776371	0.78903	0.732632	0.753684	0.775681	0.714588	0.738397	0.710359	0.691983	0.67234	0.748414	0.746331	0.693277	0.624738	0.596639	0.607966	0.687764	0.600423
	trial 698	1	1	0.995763	0.997877	1	0.995763	0.995763	0.980892	0.987288	0.985201	0.987234	0.989474	0.985138	0.95966	0.966102	0.932203	0.962025	0.940678	0.943396	0.920168	0.904863	0.90678	0.892632	0.867521	0.837895	0.825263	0.861345	0.847458	0.826271	0.805907	0.777311	0.8	0.742616	0.713987	0.804211	0.738397	0.696017	0.737288	0.700422	0.710359	0.697479	0.630252	0.631579	0.673684	0.680672	0.647182	0.620545	0.567797
	trial 699	1	1	1	0.993631	1	1	0.995763	0.995763	0.995763	0.985138	0.980973	0.976645	0.962025	0.970464	0.959831	0.961864	0.945148	0.962025	0.90678	0.926004	0.932489	0.913319	0.884211	0.906383	0.850526	0.886076	0.839662	0.810127	0.836134	0.900634	0.797468	0.794118	0.733051	0.766949	0.697674	0.773109	0.806723	0.747899	0.680672	0.694737	0.676471	0.606316	0.67086	0.679325	0.646934	0.654088	0.584034	0.621849
	trial 700	1	0.997877	0.993631	0.995763	1	0.995781	0.997877	0.997886	0.985201	0.987288	0.962025	0.987288	0.964059	0.95339	0.974576	0.949153	0.949153	0.946921	0.942431	0.909091	0.932203	0.932489	0.878151	0.862579	0.862579	0.852321	0.875789	0.890295	0.839662	0.833684	0.837209	0.787368	0.782241	0.698947	0.755839	0.718816	0.741053	0.687631	0.699153	0.697479	0.651261	0.696203	0.739496	0.648421	0.697479	0.617647	0.596639	0.686316
	trial 701	1	1	1	0.997877	0.997877	0.997877	1	0.993658	0.987342	0.991525	0.989429	0.962185	0.972516	0.978903	0.982979	0.949153	0.974576	0.936709	0.923729	0.923729	0.911017	0.895522	0.911392	0.881857	0.852941	0.885593	0.825263	0.853503	0.858351	0.755274	0.759494	0.786469	0.764706	0.728421	0.728033	0.726891	0.675052	0.732632	0.687764	0.710084	0.669474	0.679325	0.642706	0.676471	0.663866	0.634454	0.647059	0.594142
	trial 702	1	1	1	1	0.993631	0.993631	1	0.985138	0.989384	0.993658	0.989384	0.980973	0.970464	0.948936	0.980973	0.95966	0.921444	0.95339	0.927966	0.944915	0.942918	0.902954	0.888421	0.873418	0.871579	0.875789	0.797468	0.839662	0.828025	0.793249	0.762105	0.797468	0.772152	0.775424	0.756303	0.723044	0.666667	0.721868	0.705882	0.705882	0.727273	0.708861	0.60084	0.696017	0.638478	0.668076	0.637131	0.658228
	trial 703	1	1	1	0.991525	0.995763	0.991525	0.995781	0.995763	0.995763	0.989384	0.985201	0.974468	0.985201	0.966102	0.955603	0.957806	0.964059	0.949367	0.92827	0.934737	0.885593	0.858351	0.864301	0.902954	0.836134	0.869198	0.843882	0.860759	0.828753	0.825263	0.850526	0.804211	0.776371	0.738397	0.693277	0.706383	0.728814	0.704641	0.760504	0.679325	0.694915	0.701681	0.662447	0.630252	0.614737	0.654008	0.593684	0.627615
	trial 704	1	1	1	0.993631	0.989429	0.989429	0.995763	0.995763	1	0.976744	0.991489	0.987288	0.980892	0.968288	0.936441	0.955603	0.951374	0.901053	0.955414	0.921776	0.878981	0.919492	0.884211	0.909091	0.835443	0.861996	0.862579	0.825263	0.863158	0.815126	0.765328	0.8	0.729958	0.804211	0.753684	0.721519	0.721519	0.721174	0.749474	0.684874	0.72956	0.656842	0.70021	0.686316	0.662474	0.623158	0.644068	0.64
	trial 705	1	1	1	1	0.993658	1	0.995763	0.991489	0.989474	0.980892	0.985138	0.965957	0.972516	0.949153	0.970464	0.959831	0.972399	0.948936	0.942675	0.92827	0.942675	0.84322	0.885593	0.861345	0.843882	0.885593	0.829474	0.848101	0.837895	0.804211	0.842767	0.822785	0.78826	0.704883	0.715789	0.718816	0.756871	0.668067	0.72	0.753684	0.725738	0.752643	0.696017	0.627368	0.677895	0.669474	0.632911	0.654088
	trial 706	1	1	1	0.997877	0.995763	0.991489	0.993603	0.989384	1	0.993658	0.985138	0.983051	0.978723	0.970339	0.95339	0.940426	0.95339	0.948936	0.927966	0.966102	0.886555	0.913319	0.883721	0.87234	0.837209	0.864979	0.852321	0.811839	0.824524	0.774737	0.783158	0.762105	0.787368	0.734177	0.816068	0.715789	0.737288	0.759494	0.728814	0.739496	0.731092	0.670886	0.686316	0.637317	0.597895	0.668067	0.64557	0.621849
	trial 707	1	1	0.997877	0.995763	0.989384	0.989384	1	0.991525	0.991525	0.987288	0.980973	0.957627	0.987234	0.993631	0.953586	0.946921	0.968288	0.968153	0.953586	0.934461	0.893082	0.896406	0.915254	0.877637	0.892178	0.854737	0.826271	0.833684	0.839662	0.78481	0.841438	0.737288	0.793249	0.770213	0.718816	0.731092	0.729958	0.655391	0.662447	0.703158	0.745263	0.658228	0.675105	0.571429	0.627615	0.630021	0.654008	0.617954
	trial 708	1	1	1	1	0.993658	0.993658	0.995763	0.991525	0.991525	0.983051	0.991525	0.987288	0.980973	0.983122	0.983122	0.959831	0.932203	0.947146	0.962025	0.929936	0.947368	0.907173	0.908316	0.880851	0.870488	0.866808	0.857749	0.803383	0.807611	0.848739	0.778947	0.755839	0.794926	0.746835	0.812632	0.751055	0.780591	0.721174	0.740586	0.665263	0.706131	0.686316	0.694915	0.687764	0.601253	0.696203	0.697479	0.585263
	trial 709	1	1	1	1	0.995763	0.991525	0.989429	0.980973	0.993658	0.997877	0.985201	0.974468	0.985201	0.959831	0.955603	0.964059	0.923729	0.896406	0.923729	0.917197	0.934461	0.894068	0.877637	0.90678	0.877119	0.821053	0.838983	0.841438	0.846316	0.836134	0.827004	0.780591	0.840085	0.787368	0.701903	0.774737	0.751055	0.806794	0.691824	0.698947	0.676471	0.654008	0.595388	0.687631	0.690526	0.711297	0.599156	0.693277
	trial 710	1	1	1	1	1	0.995763	0.993631	0.983051	0.995763	0.993658	0.974468	0.95339	0.970339	0.966245	0.963907	0.961864	0.980892	0.942675	0.934461	0.938947	0.936709	0.909474	0.860759	0.920168	0.851695	0.889831	0.816842	0.846316	0.766949	0.783158	0.752101	0.749474	0.806723	0.739496	0.787368	0.772152	0.714286	0.729958	0.739496	0.662447	0.661053	0.693277	0.677895	0.651163	0.672269	0.615063	0.656842	0.644068
	trial 711	1	1	0.993631	0.991525	0.995745	1	0.997877	0.997877	0.989384	0.991489	0.987288	0.983051	0.970464	0.961864	0.978903	0.96	0.938689	0.936975	0.919492	0.900634	0.957447	0.904863	0.888421	0.87395	0.898734	0.848101	0.812632	0.832272	0.790698	0.821053	0.737945	0.864979	0.819328	0.770526	0.70021	0.711579	0.714588	0.772152	0.714588	0.703158	0.669474	0.676471	0.637317	0.694737	0.625793	0.65272	0.619247	0.585774
	trial 712	1	1	1	0.991525	1	0.997877	0.993631	0.995781	0.985201	0.983122	0.989429	0.989429	0.95966	0.985201	0.966102	0.942918	0.934461	0.953191	0.959831	0.923729	0.913319	0.890295	0.884211	0.857749	0.831224	0.86383	0.840336	0.787368	0.811839	0.803383	0.827004	0.819328	0.816842	0.752643	0.763103	0.743697	0.745263	0.65678	0.665263	0.682203	0.776371	0.648421	0.663866	0.644211	0.652632	0.683544	0.682203	0.665272
	trial 713	1	1	1	1	1	0.997877	0.993603	0.993658	0.987234	1	0.976645	0.959831	0.989429	0.968153	0.980892	0.923404	0.927966	0.987288	0.938689	0.910638	0.921444	0.850526	0.881356	0.842105	0.871579	0.837895	0.842105	0.868644	0.805907	0.808421	0.78481	0.791579	0.782979	0.78481	0.734607	0.751055	0.746835	0.754717	0.704641	0.707368	0.648421	0.72	0.635789	0.725367	0.631579	0.624204	0.608879	0.638655
	trial 714	1	1	1	1	0.989384	0.997886	0.993631	0.997877	0.991525	0.987288	0.995763	0.982979	0.983051	0.965957	0.966102	0.957627	0.934461	0.959831	0.942918	0.932203	0.907173	0.890295	0.887949	0.883721	0.87395	0.873418	0.873418	0.816068	0.810127	0.751055	0.787368	0.763713	0.762105	0.786469	0.762105	0.816068	0.718816	0.782241	0.691983	0.72	0.710084	0.689218	0.72	0.634454	0.641509	0.638478	0.651261	0.684874
	trial 715	1	1	0.995763	0.997886	1	0.995763	1	0.991525	0.993658	0.995763	0.974576	0.989384	0.972516	0.972632	0.974576	0.968017	0.962025	0.948936	0.894068	0.943158	0.879493	0.917548	0.923729	0.854123	0.853503	0.888421	0.854123	0.860759	0.844538	0.817797	0.849894	0.745263	0.805907	0.793249	0.770526	0.728814	0.718487	0.7173	0.680672	0.698947	0.734177	0.644351	0.592437	0.633124	0.623431	0.60084	0.634249	0.634454
	trial 716	1	1	0.997877	0.997877	0.995763	0.995745	0.989384	0.991489	0.987234	0.991525	0.966102	0.980973	0.961702	0.955603	0.974468	0.965957	0.953191	0.953586	0.917895	0.919149	0.944915	0.902542	0.942918	0.878981	0.871579	0.853503	0.863158	0.852321	0.837895	0.825263	0.827004	0.777311	0.795789	0.725738	0.742616	0.759494	0.707368	0.676471	0.715481	0.645702	0.710084	0.731092	0.687764	0.635789	0.66242	0.597895	0.652632	0.616034
	trial 717	1	1	0.997877	1	0.997886	0.993631	1	0.993631	0.980892	0.987288	0.980973	0.993658	0.970339	0.98081	0.974468	0.970213	0.945148	0.902128	0.932489	0.934461	0.902542	0.887949	0.896406	0.877637	0.864979	0.848101	0.851695	0.813559	0.810127	0.841438	0.768908	0.793249	0.812632	0.778243	0.797468	0.731501	0.670886	0.661053	0.710084	0.669456	0.734177	0.684989	0.711864	0.655532	0.652632	0.624738	0.611814	0.62605
	trial 718	1	0.997877	1	1	1	0.995763	0.993631	0.989384	0.991525	0.983122	0.989429	0.978814	0.989384	0.983051	0.970339	0.968421	0.946921	0.949367	0.92766	0.940426	0.904863	0.881356	0.890295	0.908705	0.915612	0.896406	0.862579	0.841438	0.836518	0.827004	0.832981	0.768908	0.815126	0.822785	0.718487	0.725367	0.676471	0.690526	0.72	0.721519	0.665263	0.669474	0.743697	0.7	0.64557	0.666667	0.591195	0.628931
	trial 719	1	1	1	0.993631	1	0.995763	0.993631	1	0.982979	0.995763	0.974576	0.995763	0.972399	0.968288	0.966102	0.974684	0.957806	0.946921	0.940928	0.917197	0.881857	0.887949	0.930233	0.864407	0.894068	0.877637	0.886555	0.85654	0.898734	0.837895	0.872881	0.765328	0.780591	0.797468	0.725738	0.710084	0.768908	0.769556	0.728814	0.662447	0.679245	0.648305	0.642857	0.658228	0.710084	0.603376	0.614737	0.634249
	trial 720	1	1	1	0.997886	0.995763	0.997877	0.995763	0.993658	0.983051	0.985138	0.983051	0.983051	0.974576	0.972516	0.943158	0.970213	0.92569	0.957627	0.936441	0.912951	0.900634	0.900634	0.926316	0.896406	0.873418	0.880851	0.826271	0.813559	0.860759	0.776371	0.836518	0.791579	0.763713	0.753684	0.75	0.780591	0.714286	0.741053	0.696203	0.759494	0.649895	0.655391	0.746835	0.712788	0.651163	0.662447	0.687764	0.640167
	trial 721	1	1	1	1	1	1	0.993658	0.989429	0.993658	0.989429	0.987288	0.985138	0.980973	0.980973	0.961702	0.966102	0.951374	0.959831	0.964059	0.916844	0.932489	0.903361	0.908705	0.853503	0.854737	0.834746	0.871579	0.843882	0.824524	0.787368	0.841438	0.762105	0.78903	0.72	0.728421	0.732632	0.701681	0.699153	0.711579	0.703158	0.702929	0.663848	0.679325	0.732632	0.621849	0.663883	0.602105	0.589958
	trial 722	1	1	1	1	0.995763	0.997877	0.991525	1	0.985201	0.991525	0.983051	0.974468	0.974468	0.980973	0.972516	0.938166	0.974576	0.936441	0.934737	0.884211	0.911392	0.894958	0.892632	0.886076	0.827731	0.792373	0.843882	0.788136	0.838983	0.780591	0.763713	0.775424	0.725738	0.799154	0.764706	0.700422	0.721519	0.772152	0.658281	0.662447	0.686192	0.633124	0.652632	0.720339	0.718487	0.623158	0.648421	0.62605
	trial 723	1	0.995763	0.997886	1	0.995763	0.991525	0.991525	0.993658	0.991525	0.978814	0.978814	0.972516	0.972399	0.978903	0.963753	0.970339	0.943158	0.970464	0.953586	0.909091	0.898734	0.900634	0.859574	0.879493	0.860169	0.875789	0.890295	0.816842	0.795789	0.756303	0.756303	0.745263	0.735294	0.724211	0.771488	0.757895	0.746835	0.693446	0.721519	0.705882	0.613108	0.621849	0.649789	0.703158	0.603376	0.610526	0.672269	0.616352
	trial 724	1	0.997877	0.995763	0.995763	0.995763	0.997886	0.991525	1	0.993603	0.995763	0.987288	0.983051	0.989429	0.987288	0.993658	0.932489	0.982979	0.942918	0.92569	0.894515	0.914894	0.911392	0.875789	0.912951	0.878151	0.863158	0.802548	0.816842	0.788136	0.822785	0.842105	0.767591	0.781513	0.731501	0.735729	0.732632	0.698947	0.701903	0.690678	0.693277	0.705882	0.666667	0.638655	0.655462	0.704403	0.648421	0.655462	0.647059
	trial 725	1	0.997877	1	1	0.997877	0.991489	0.993631	0.987342	0.985201	0.985201	0.987288	0.982979	0.993631	0.966245	0.955603	0.968288	0.976645	0.915612	0.919492	0.892632	0.938689	0.875789	0.92437	0.886555	0.877637	0.888421	0.851064	0.823529	0.835443	0.806723	0.811839	0.807611	0.794926	0.763713	0.808421	0.72	0.794118	0.745263	0.705882	0.708861	0.672269	0.679245	0.663866	0.672269	0.658228	0.645702	0.665263	0.596639
	trial 726	1	1	0.997877	1	1	0.995763	0.987234	0.989384	0.995745	0.989384	0.993658	0.970464	0.991525	0.976645	0.940426	0.951168	0.944915	0.953191	0.961702	0.946921	0.887949	0.871036	0.88	0.875789	0.840336	0.878151	0.848101	0.809322	0.746835	0.766316	0.797468	0.831224	0.784067	0.762105	0.747899	0.708861	0.775681	0.672269	0.752101	0.669474	0.690526	0.654088	0.631799	0.682008	0.648421	0.7173	0.655462	0.612159
	trial 727	1	1	1	0.997877	0.997877	0.995763	0.993658	0.993631	0.991489	0.995763	0.974576	0.985138	0.978723	0.987234	0.942918	0.962025	0.962185	0.932203	0.92437	0.955414	0.866808	0.913319	0.945148	0.902542	0.879493	0.752643	0.828753	0.783898	0.836134	0.799154	0.838983	0.743697	0.814346	0.737288	0.773784	0.714588	0.721174	0.721174	0.654008	0.698947	0.635789	0.691824	0.65272	0.680672	0.694737	0.616034	0.648421	0.578059
	trial 728	1	0.995763	0.997886	0.993658	0.995763	0.993631	0.997886	0.997886	0.989384	0.985263	0.991525	0.972516	0.978814	0.96	0.983051	0.965957	0.957806	0.934461	0.909091	0.915612	0.889831	0.875789	0.894515	0.888421	0.878981	0.866242	0.84322	0.810924	0.794926	0.780591	0.780591	0.762105	0.827004	0.793249	0.705882	0.741525	0.691983	0.726891	0.669456	0.757895	0.728814	0.663866	0.689076	0.672269	0.638655	0.673729	0.628692	0.659664
	trial 729	1	0.997877	1	0.997877	0.997877	0.997877	0.995763	0.995781	0.987288	0.983051	0.983051	0.982979	0.970464	0.987288	0.955224	0.968421	0.947146	0.938166	0.949153	0.919831	0.947146	0.904863	0.894515	0.879493	0.861345	0.886076	0.852321	0.869198	0.860759	0.791579	0.793249	0.835443	0.799154	0.746331	0.734177	0.738854	0.756303	0.71308	0.715789	0.669456	0.774737	0.707368	0.666667	0.691983	0.648421	0.694737	0.614407	0.637131
	trial 730	1	1	1	1	0.995763	0.993631	0.989429	0.993631	0.987342	0.976645	0.997886	0.985201	0.974576	0.995763	0.972516	0.924051	0.938947	0.926004	0.95966	0.964059	0.92569	0.910638	0.896842	0.884211	0.854123	0.817797	0.840764	0.821053	0.858351	0.832981	0.828025	0.805031	0.774737	0.756871	0.772152	0.703158	0.731092	0.71308	0.721868	0.616034	0.648536	0.665263	0.697479	0.684874	0.703158	0.64	0.694737	0.662447
	trial 731	1	1	0.997877	1	1	0.987288	1	0.993658	0.985201	0.987234	0.987342	0.968421	0.978814	0.962025	0.957627	0.970339	0.972399	0.944915	0.961864	0.955603	0.919492	0.879493	0.930526	0.909474	0.867368	0.833684	0.803383	0.837209	0.801706	0.808421	0.742616	0.763103	0.787368	0.744186	0.770526	0.77707	0.745263	0.673684	0.758475	0.680672	0.7173	0.666667	0.672269	0.670886	0.658281	0.704641	0.654088	0.613445
	trial 732	1	1	0.997877	1	0.995763	1	0.995763	0.991525	0.991525	0.985138	0.980892	0.987234	0.985138	0.968421	0.934461	0.961864	0.942675	0.968153	0.924051	0.968153	0.934461	0.829474	0.919831	0.92437	0.840336	0.845666	0.881857	0.837209	0.894958	0.778947	0.823529	0.8	0.731501	0.762105	0.735294	0.728421	0.722689	0.735294	0.802521	0.718487	0.663848	0.651261	0.646934	0.67364	0.706131	0.672269	0.635789	0.644211
	trial 733	1	1	0.997877	1	1	1	0.993631	0.991561	0.989429	0.987234	0.989429	0.974576	0.974359	0.964059	0.980892	0.966102	0.936709	0.951579	0.946921	0.917197	0.951374	0.898734	0.873418	0.913319	0.915254	0.896842	0.78903	0.817797	0.830508	0.781513	0.833684	0.810924	0.772152	0.759494	0.727273	0.748414	0.724211	0.749474	0.72956	0.749474	0.677895	0.714286	0.726891	0.715789	0.607595	0.64135	0.645702	0.666667
	trial 734	1	0.997877	0.995763	0.993631	0.993631	0.993658	0.991525	0.993631	0.993631	0.989384	0.989429	0.972399	0.987288	0.983122	0.959831	0.92827	0.961702	0.951374	0.921444	0.936709	0.902954	0.885593	0.901053	0.917548	0.878981	0.846316	0.831224	0.841004	0.814346	0.829474	0.775681	0.745763	0.794118	0.753684	0.736842	0.728421	0.756303	0.739958	0.665263	0.669492	0.738397	0.679406	0.704641	0.714286	0.662447	0.655462	0.58159	0.646934
	trial 735	1	1	1	0.995763	0.997886	0.995763	0.997886	0.993631	0.991525	0.987234	0.995763	0.991525	0.95966	0.961864	0.95339	0.966387	0.961864	0.962025	0.96	0.947146	0.934461	0.900212	0.894515	0.877637	0.892178	0.837895	0.860759	0.828753	0.850526	0.802548	0.831224	0.843882	0.755274	0.77707	0.78481	0.723404	0.722689	0.740426	0.7173	0.723849	0.710084	0.676533	0.661053	0.665263	0.625793	0.676471	0.676471	0.568421
	trial 736	1	1	1	1	0.993658	0.995763	0.993631	0.989429	0.995781	0.987342	0.976744	0.976645	0.993631	0.987234	0.995763	0.955414	0.970339	0.938689	0.957627	0.923729	0.90678	0.930526	0.860169	0.870488	0.896406	0.881857	0.834746	0.812632	0.869198	0.799154	0.745263	0.767932	0.805031	0.774737	0.737945	0.729958	0.775681	0.585774	0.711579	0.675052	0.690377	0.641509	0.707368	0.658281	0.621849	0.710084	0.616352	0.637131
	trial 737	1	1	1	1	0.997877	0.997877	0.993658	0.989384	0.989384	0.993684	0.989384	0.987234	0.974468	0.985138	0.964059	0.978814	0.980973	0.92569	0.951168	0.900212	0.940678	0.917895	0.911392	0.871579	0.826271	0.848101	0.861407	0.851695	0.764706	0.786469	0.687764	0.78903	0.778947	0.810924	0.756871	0.769556	0.8	0.744186	0.642857	0.704403	0.721174	0.696203	0.656842	0.72	0.648421	0.624473	0.658228	0.676471
	trial 738	1	1	1	0.997877	1	0.997886	0.991525	0.995781	0.989384	0.983051	0.993631	0.972516	0.978723	0.974576	0.968288	0.962025	0.974576	0.902542	0.915254	0.934737	0.940928	0.900634	0.883227	0.900212	0.860759	0.853503	0.800847	0.803383	0.864979	0.794926	0.831224	0.750524	0.770526	0.776371	0.742616	0.710084	0.724576	0.689076	0.628931	0.704641	0.661053	0.624473	0.656904	0.609244	0.676471	0.659708	0.670886	0.570231
	trial 739	1	1	0.997877	0.995763	0.993631	0.995763	0.985201	0.993631	0.993658	0.989384	0.980892	0.976744	0.978903	0.961864	0.951168	0.974684	0.938689	0.869198	0.936441	0.942918	0.905263	0.942918	0.885593	0.921776	0.844538	0.843882	0.864979	0.864979	0.739496	0.790698	0.847458	0.828753	0.773109	0.690377	0.78481	0.732632	0.749474	0.763713	0.694737	0.661053	0.635789	0.610526	0.67086	0.652632	0.662447	0.619958	0.658228	0.635789
	trial 740	1	1	1	0.997886	0.993631	0.997886	0.997877	1	0.987288	0.989384	0.989384	0.978903	0.972516	0.970213	0.978814	0.970339	0.945378	0.936709	0.926004	0.911392	0.892632	0.909091	0.854123	0.843882	0.855932	0.849257	0.820296	0.824524	0.814346	0.868644	0.848101	0.875789	0.827004	0.773784	0.760085	0.791579	0.745763	0.718487	0.762105	0.705882	0.684874	0.675105	0.655462	0.59448	0.630252	0.631356	0.640167	0.642857
	trial 741	1	1	0.997886	1	0.995763	0.993658	1	0.991525	0.991525	0.987288	0.980973	0.980973	0.983122	0.961864	0.963907	0.964211	0.953191	0.968288	0.911017	0.917548	0.915612	0.930233	0.932489	0.886994	0.865546	0.804211	0.841438	0.881857	0.780591	0.744186	0.821053	0.747899	0.720339	0.704403	0.718816	0.746835	0.711579	0.735729	0.734177	0.775681	0.649895	0.680672	0.631579	0.62605	0.619958	0.64	0.648536	0.60084
	trial 742	1	1	1	0.997886	0.997877	0.995781	0.993631	0.993658	0.989384	0.995763	0.980892	0.983051	0.972399	0.966102	0.976645	0.932489	0.966102	0.940928	0.902954	0.924051	0.915612	0.910638	0.886076	0.887949	0.894068	0.896406	0.87395	0.804255	0.848739	0.845666	0.803383	0.797468	0.774737	0.810127	0.796646	0.735294	0.728421	0.668067	0.638655	0.732632	0.721174	0.752101	0.700422	0.669456	0.621849	0.698947	0.582278	0.635789
	trial 743	1	1	0.997886	1	0.997877	0.997877	0.997877	0.997877	0.98081	0.991489	0.987288	0.980892	0.978814	0.957806	0.972399	0.966245	0.955224	0.932203	0.932489	0.917895	0.936709	0.902542	0.863158	0.911765	0.853556	0.820296	0.852321	0.857143	0.830508	0.811839	0.791579	0.8	0.792373	0.748414	0.821053	0.736842	0.739958	0.721519	0.72	0.666667	0.666667	0.687764	0.691824	0.620253	0.586498	0.669474	0.634656	0.682105
	trial 744	1	1	1	1	0.995763	0.991525	0.995763	0.997877	0.993631	0.995763	0.989384	0.966245	0.961702	0.981053	0.938689	0.961702	0.948936	0.944915	0.892632	0.968288	0.897872	0.936441	0.919831	0.858947	0.79661	0.870488	0.865546	0.841438	0.844538	0.827731	0.848101	0.768908	0.805907	0.776371	0.721174	0.759494	0.707368	0.72956	0.672269	0.745263	0.725738	0.707368	0.718487	0.64135	0.635789	0.647059	0.622881	0.618947
	trial 745	1	1	0.991525	1	1	0.989429	0.993631	0.989384	0.976645	0.985138	0.985138	0.980892	0.972516	0.974576	0.972399	0.95339	0.942918	0.968153	0.927966	0.930526	0.932489	0.888421	0.854737	0.863158	0.848101	0.849894	0.869198	0.799154	0.853503	0.760504	0.721519	0.795789	0.766316	0.766316	0.762712	0.697479	0.731092	0.696203	0.756871	0.676471	0.682105	0.759494	0.677824	0.662447	0.631356	0.679406	0.59322	0.655319
	trial 746	1	1	1	0.995763	0.997886	0.997877	1	0.991561	0.987234	0.987288	0.987234	0.980892	0.961864	0.989384	0.951168	0.921776	0.957627	0.959831	0.947146	0.907173	0.911017	0.90678	0.848101	0.869748	0.830508	0.877637	0.842105	0.842105	0.822785	0.843882	0.783158	0.795789	0.778013	0.776371	0.799154	0.734177	0.760504	0.704883	0.700422	0.742616	0.675105	0.712788	0.633124	0.677895	0.631799	0.640167	0.616034	0.592437
	trial 747	1	1	0.995763	1	0.995763	0.997877	0.993631	0.991525	0.993631	0.983051	0.987234	0.978814	0.991525	0.972516	0.970339	0.938689	0.962025	0.942918	0.945148	0.938689	0.851695	0.866808	0.921776	0.858351	0.860759	0.88	0.85654	0.837209	0.869198	0.761099	0.78903	0.837895	0.807611	0.782241	0.785714	0.733051	0.722338	0.731092	0.673684	0.651261	0.670913	0.631579	0.704641	0.659664	0.672269	0.663848	0.661053	0.60251
	trial 748	1	1	0.997877	0.997886	1	0.995763	1	0.989429	0.991525	0.972516	0.993658	0.989339	0.976744	0.972632	0.983051	0.957806	0.955603	0.959831	0.940928	0.922105	0.892178	0.871036	0.926316	0.921776	0.860759	0.827731	0.833684	0.854737	0.855932	0.778013	0.778947	0.845011	0.78903	0.734177	0.752101	0.72956	0.756303	0.704641	0.708595	0.676596	0.693277	0.645702	0.70339	0.637131	0.587002	0.640167	0.607966	0.603376
	trial 749	1	1	1	1	0.995745	1	0.985075	0.995763	0.987288	0.991489	0.974468	0.974684	0.966102	0.978814	0.964059	0.945148	0.949367	0.926004	0.936441	0.921776	0.917197	0.870488	0.907173	0.869198	0.875264	0.860169	0.793249	0.857749	0.795789	0.812632	0.778013	0.802521	0.842105	0.837895	0.696203	0.668067	0.756871	0.710084	0.694915	0.694737	0.684989	0.670886	0.647182	0.691824	0.659664	0.693277	0.640167	0.637317
	trial 750	1	1	0.991525	0.997877	0.997886	0.997886	0.995763	0.989429	0.987288	0.976645	0.991489	0.989429	0.985138	0.970213	0.972516	0.944915	0.987342	0.902954	0.915254	0.902128	0.934461	0.934461	0.949367	0.907173	0.832981	0.911017	0.819533	0.831224	0.853503	0.825996	0.820296	0.761099	0.739958	0.777311	0.78903	0.774737	0.72	0.708861	0.64557	0.673729	0.663866	0.635983	0.616034	0.654008	0.648421	0.587002	0.62605	0.617647
	trial 751	1	1	0.997877	1	0.991525	0.995763	0.995763	0.993631	0.985201	0.978814	0.976645	0.985201	0.972399	0.981053	0.972516	0.95339	0.942918	0.966102	0.926316	0.921776	0.909091	0.884696	0.915612	0.902542	0.851695	0.873418	0.810127	0.873418	0.837209	0.774737	0.78903	0.774059	0.764706	0.820084	0.736842	0.721519	0.733051	0.696203	0.712788	0.701681	0.71308	0.662474	0.745263	0.630252	0.752101	0.602105	0.679406	0.628931
	trial 752	1	0.993631	1	0.997877	0.993631	0.995763	0.989384	0.985201	0.987288	0.991525	0.985201	0.989429	0.970213	0.983122	0.968153	0.951168	0.926625	0.955414	0.95339	0.932203	0.911392	0.930233	0.917548	0.894515	0.841438	0.852321	0.848101	0.829474	0.768908	0.820296	0.842767	0.776371	0.782241	0.745263	0.78481	0.736842	0.700422	0.673684	0.732632	0.707368	0.680672	0.64	0.675105	0.665263	0.665263	0.700422	0.637131	0.652632
	trial 753	1	1	1	0.997886	0.997877	0.995763	0.989384	0.991561	0.993658	0.987288	0.968153	0.987288	0.978814	0.976744	0.949153	0.957627	0.932489	0.940678	0.949153	0.926004	0.902128	0.905263	0.863158	0.897872	0.88	0.882353	0.815126	0.816068	0.807611	0.802548	0.870488	0.78903	0.809322	0.778947	0.756871	0.818565	0.724211	0.683544	0.738397	0.698947	0.724211	0.668067	0.658281	0.675052	0.698947	0.630252	0.624738	0.606316
	trial 754	1	1	1	0.993631	0.997877	0.997877	1	0.987342	0.989384	0.995763	0.980892	0.980973	0.974576	0.949153	0.974684	0.942675	0.949153	0.934461	0.928571	0.919831	0.90566	0.871036	0.894068	0.863158	0.869198	0.829474	0.841438	0.849894	0.799154	0.787368	0.797468	0.805907	0.770213	0.746835	0.739496	0.778947	0.711579	0.718487	0.703158	0.623431	0.630021	0.726891	0.647059	0.705882	0.665263	0.642706	0.617647	0.57384
	trial 755	1	1	0.993658	1	0.989474	0.995745	0.995763	1	0.987342	0.989429	0.980973	0.974576	0.970213	0.976645	0.972399	0.95966	0.957627	0.92827	0.946921	0.947146	0.909091	0.892178	0.860169	0.898734	0.884211	0.819533	0.897275	0.811839	0.765328	0.791579	0.772152	0.8	0.703158	0.778947	0.675052	0.736842	0.778013	0.686316	0.701903	0.655391	0.756303	0.675105	0.640167	0.649789	0.662447	0.620253	0.662447	0.630252
	trial 756	1	1	1	0.993631	1	1	0.987342	0.993631	0.983122	0.987288	0.993658	0.974684	0.957627	0.957806	0.961702	0.95966	0.946921	0.95966	0.929936	0.923729	0.878981	0.934737	0.913684	0.892178	0.84322	0.878981	0.890295	0.821803	0.836518	0.772152	0.79661	0.762105	0.790698	0.707627	0.728421	0.718487	0.690526	0.736842	0.75	0.728421	0.663866	0.65272	0.637317	0.649789	0.659664	0.687631	0.691824	0.571429
	trial 757	1	1	0.995763	0.995763	0.995763	1	0.995763	0.997877	0.985138	0.991489	0.985201	0.968288	0.972516	0.966102	0.972632	0.932203	0.936441	0.926316	0.917895	0.955603	0.911017	0.900634	0.902954	0.898305	0.847458	0.839662	0.843882	0.823779	0.845666	0.8	0.816842	0.805085	0.746835	0.804211	0.725367	0.742616	0.682105	0.769556	0.644211	0.656904	0.676533	0.71308	0.684874	0.613108	0.647059	0.614737	0.662447	0.654008
	trial 758	1	1	0.995763	0.997877	1	0.993658	1	0.987234	0.991525	0.983122	0.987342	0.961864	0.957627	0.983051	0.949153	0.978723	0.942675	0.934461	0.925373	0.927966	0.911392	0.909474	0.913319	0.902954	0.831224	0.880851	0.839662	0.871036	0.877637	0.794926	0.753684	0.809224	0.765328	0.788136	0.759494	0.754717	0.704641	0.670886	0.731501	0.707627	0.732218	0.665263	0.663866	0.616034	0.631579	0.679245	0.591195	0.64
	trial 759	1	0.997877	1	1	0.993658	0.991489	0.995763	1	0.991525	0.985201	0.993658	0.978814	0.957627	0.978814	0.985138	0.96	0.974576	0.959488	0.951374	0.942675	0.917197	0.89172	0.896406	0.866808	0.793249	0.866808	0.841438	0.829474	0.849894	0.774737	0.778947	0.808421	0.768908	0.763713	0.770526	0.806794	0.752643	0.715789	0.715481	0.737288	0.704641	0.705882	0.665263	0.591966	0.634249	0.656842	0.662474	0.647059
	trial 760	1	1	1	1	0.995763	1	0.991489	0.993658	0.995763	0.985138	0.983122	0.985201	0.995763	0.962025	0.974684	0.985075	0.961702	0.942918	0.917895	0.944681	0.917895	0.902954	0.869748	0.831933	0.892178	0.857143	0.804211	0.778947	0.790698	0.763713	0.808421	0.771186	0.694737	0.726891	0.738397	0.746835	0.808421	0.742616	0.72956	0.683544	0.686441	0.700422	0.659664	0.67086	0.633124	0.634454	0.598326	0.654088
	trial 761	1	0.997877	1	1	0.991525	1	0.985138	0.989429	0.989384	0.991525	0.980973	0.978814	0.974468	0.983051	0.970339	0.968017	0.938689	0.945148	0.961702	0.932203	0.892178	0.911017	0.902954	0.85654	0.870488	0.860759	0.852321	0.812632	0.882353	0.816842	0.74477	0.787234	0.767932	0.734177	0.820084	0.751055	0.752643	0.697674	0.672269	0.689076	0.673684	0.62605	0.638655	0.675105	0.609244	0.682008	0.654088	0.648421
	trial 762	1	1	1	0.995763	0.997877	1	0.995763	0.995745	0.989384	0.980973	0.980892	0.980973	0.976645	0.976744	0.95339	0.966245	0.951168	0.934461	0.932489	0.95339	0.932203	0.881857	0.869198	0.850526	0.892178	0.888421	0.871036	0.837209	0.839662	0.846316	0.770526	0.78481	0.71308	0.803383	0.701681	0.696203	0.738397	0.72	0.673684	0.672304	0.680672	0.654008	0.634249	0.663848	0.665263	0.628931	0.624473	0.551579
	trial 763	1	1	1	1	0.997877	0.987288	0.989429	0.993631	0.993631	0.993631	0.974684	0.974576	0.976645	0.982979	0.964059	0.94958	0.95339	0.955414	0.911765	0.926316	0.926004	0.886076	0.883721	0.879493	0.867368	0.894515	0.853503	0.848101	0.816068	0.822785	0.820296	0.78903	0.745763	0.742616	0.694737	0.714286	0.773109	0.728421	0.767296	0.7173	0.700422	0.655462	0.648305	0.658281	0.694561	0.624738	0.662474	0.631579
	trial 764	1	1	1	1	0.997877	0.997886	1	1	0.991525	0.991525	0.982979	0.966102	0.974576	0.976546	0.970339	0.95339	0.970464	0.95339	0.970464	0.934461	0.904863	0.90678	0.878981	0.866242	0.879493	0.883721	0.892632	0.804255	0.803383	0.741053	0.773784	0.832981	0.825532	0.732632	0.745263	0.744186	0.711579	0.718487	0.684874	0.696203	0.705882	0.606316	0.749474	0.654088	0.661017	0.589474	0.618947	0.597077
	trial 765	1	1	0.997877	1	0.995763	1	0.997877	0.995763	0.991525	0.985201	0.983051	0.982979	0.976744	0.95339	0.972516	0.972516	0.911017	0.949153	0.911392	0.959831	0.932203	0.906383	0.904863	0.882353	0.882353	0.863158	0.843882	0.84322	0.783898	0.793249	0.836518	0.794118	0.783158	0.763103	0.763103	0.716981	0.735729	0.684874	0.728421	0.690678	0.736842	0.633124	0.648536	0.683438	0.606695	0.617647	0.60084	0.665272
	trial 766	1	1	1	0.995763	1	1	0.995763	0.991525	1	0.989384	0.965957	0.989474	0.985201	0.978903	0.92569	0.95339	0.964059	0.955414	0.921444	0.932203	0.892632	0.921776	0.933054	0.850526	0.88	0.858947	0.871036	0.831224	0.816842	0.78481	0.833684	0.821053	0.826271	0.745263	0.714588	0.739958	0.724211	0.716102	0.693277	0.741525	0.64	0.72	0.656842	0.669474	0.698947	0.649789	0.658281	0.666667
	trial 767	1	0.997877	1	1	0.995763	0.993631	0.991489	0.995781	0.993658	0.997886	0.991525	0.995763	0.974576	0.968288	0.955603	0.936709	0.957627	0.966245	0.955789	0.953586	0.909474	0.942918	0.872881	0.879493	0.833684	0.854123	0.832981	0.898305	0.802548	0.829474	0.783898	0.794926	0.812632	0.808421	0.756303	0.752101	0.706131	0.718816	0.718487	0.686192	0.627368	0.655532	0.698947	0.630252	0.638655	0.64135	0.705882	0.616352
	trial 768	1	1	1	0.993631	0.995763	1	0.997877	0.991525	0.991561	0.989429	0.976842	0.974684	0.982979	0.981053	0.970464	0.95339	0.972281	0.95966	0.938947	0.904863	0.923729	0.871579	0.879493	0.873418	0.833684	0.85654	0.886076	0.837209	0.842105	0.846316	0.749474	0.776371	0.793249	0.746835	0.790698	0.7173	0.724211	0.7173	0.701681	0.696203	0.651261	0.651357	0.680761	0.672304	0.696203	0.721174	0.610526	0.605428
	trial 769	1	1	0.997886	0.993658	0.997886	0.993631	0.993631	0.993631	0.974684	0.980973	0.993658	0.974576	0.985075	0.976645	0.978814	0.963907	0.963907	0.95339	0.949153	0.902542	0.911765	0.871036	0.915254	0.871036	0.878981	0.869198	0.854123	0.871579	0.854123	0.813559	0.745763	0.813559	0.784067	0.756871	0.749474	0.8	0.762105	0.762105	0.726115	0.726891	0.741053	0.651261	0.645702	0.620253	0.624473	0.673684	0.659664	0.652632
	trial 770	1	1	1	0.995763	0.995763	0.997877	0.993631	0.989429	0.995763	0.995763	0.980892	0.974576	0.959831	0.983051	0.966245	0.955789	0.911392	0.951374	0.944915	0.909474	0.923729	0.898734	0.893617	0.917895	0.840336	0.894958	0.873418	0.849894	0.808421	0.825263	0.752643	0.810127	0.791579	0.745263	0.752643	0.773784	0.755274	0.694737	0.675105	0.739496	0.694737	0.642706	0.616034	0.666667	0.623158	0.691983	0.57384	0.697674
	trial 771	1	1	0.993631	0.995763	0.993631	0.997877	0.985201	1	1	0.985138	0.978723	0.976645	0.989429	0.968153	0.957627	0.946921	0.968153	0.940426	0.92569	0.910256	0.887949	0.886076	0.921776	0.84322	0.90678	0.880503	0.877119	0.824524	0.838574	0.800847	0.797468	0.786469	0.78481	0.793249	0.774468	0.758475	0.66242	0.706131	0.735729	0.720339	0.662447	0.599581	0.631579	0.677895	0.665272	0.686316	0.651261	0.601695
	trial 772	1	1	1	1	1	0.997877	0.993658	0.989429	0.989429	0.983051	0.989429	0.974468	0.966102	0.944681	0.972399	0.985201	0.95966	0.938429	0.938947	0.90678	0.930526	0.874735	0.912951	0.843882	0.87631	0.909474	0.855346	0.854737	0.798319	0.804211	0.78481	0.804211	0.751055	0.8	0.761099	0.675052	0.777311	0.745263	0.739496	0.730689	0.655462	0.666667	0.64	0.65678	0.630021	0.62605	0.691983	0.630252
	trial 773	1	0.997877	1	1	0.993658	0.997877	0.995763	0.983051	0.997877	0.976744	0.989384	0.985138	0.983193	0.983122	0.985201	0.962025	0.955603	0.909474	0.936709	0.947146	0.907173	0.890756	0.837209	0.907173	0.892178	0.841004	0.823529	0.881857	0.78481	0.792373	0.816068	0.802521	0.797468	0.724211	0.748414	0.729958	0.696017	0.670886	0.647182	0.702929	0.677966	0.682105	0.683652	0.627615	0.624473	0.668067	0.67086	0.632911
	trial 774	1	1	1	0.997886	0.995763	0.997877	0.997877	0.989384	0.989429	0.983122	0.978814	0.976744	0.978814	0.970464	0.970213	0.955603	0.953191	0.936709	0.95339	0.919492	0.943158	0.913684	0.878981	0.911392	0.87631	0.883721	0.871036	0.819328	0.821053	0.779874	0.818565	0.761099	0.788136	0.765328	0.781513	0.697674	0.751055	0.765328	0.691983	0.690526	0.669474	0.696017	0.691983	0.665263	0.611814	0.649895	0.663866	0.551579
	trial 775	1	1	1	0.995763	0.997877	0.995763	0.997877	0.987342	0.985201	0.995781	0.985138	0.987288	0.968017	0.972516	0.949367	0.932203	0.929936	0.908705	0.944681	0.890295	0.917548	0.94958	0.905263	0.921776	0.858351	0.834043	0.886076	0.875264	0.824524	0.784067	0.783898	0.810127	0.767932	0.837895	0.722689	0.820296	0.745263	0.78903	0.689076	0.703158	0.668076	0.701903	0.637131	0.697674	0.626305	0.613445	0.666667	0.620545
	trial 776	1	1	0.997877	1	0.995763	0.993631	0.995763	0.991525	0.995763	0.991525	0.976645	0.987288	0.983122	0.982979	0.968288	0.951374	0.92827	0.921776	0.938947	0.902542	0.917548	0.921776	0.926004	0.909474	0.862579	0.820296	0.848614	0.848739	0.815287	0.852941	0.814346	0.778947	0.736402	0.708861	0.732632	0.720339	0.718487	0.722689	0.710359	0.642857	0.673684	0.690526	0.691824	0.743697	0.610526	0.633124	0.623158	0.609244
	trial 777	1	0.997877	1	1	0.995745	0.993631	0.991561	0.995763	0.995763	0.989474	0.976645	0.978814	0.983051	0.970464	0.970339	0.957447	0.950959	0.949367	0.924051	0.917895	0.917548	0.913319	0.917548	0.871036	0.894068	0.818565	0.800847	0.835443	0.791579	0.769556	0.76569	0.841438	0.767932	0.746835	0.773109	0.78481	0.700422	0.676471	0.731092	0.7173	0.718487	0.647059	0.710359	0.648421	0.589958	0.676471	0.599581	0.618947
	trial 778	1	1	0.997886	1	0.989384	0.993658	0.997886	0.989429	0.989429	0.985138	0.991525	0.987288	0.976842	0.970464	0.972399	0.959831	0.955224	0.959831	0.970213	0.957627	0.911017	0.915612	0.877637	0.872881	0.848101	0.861345	0.860169	0.857741	0.767932	0.72956	0.739958	0.8	0.811839	0.770526	0.773784	0.721519	0.770526	0.711579	0.690526	0.679245	0.609244	0.668076	0.656904	0.673684	0.642706	0.651261	0.607966	0.65272
	trial 779	1	0.997877	1	0.997886	1	1	0.983051	0.997877	0.987234	0.993658	0.974684	0.976744	0.964211	0.991561	0.936441	0.957627	0.968017	0.966245	0.902542	0.896406	0.905263	0.912951	0.90678	0.855932	0.837209	0.823529	0.852941	0.782241	0.775681	0.834382	0.803383	0.797468	0.718816	0.759494	0.751055	0.72956	0.747346	0.661053	0.734177	0.665254	0.672269	0.668067	0.631579	0.700422	0.731092	0.682105	0.641509	0.624473
	trial 780	1	1	1	0.995763	0.995763	0.997877	1	0.989429	0.993631	0.993631	0.987342	0.974576	0.987342	0.968288	0.980973	0.980892	0.932203	0.962025	0.896406	0.949153	0.908705	0.915254	0.855932	0.917197	0.837895	0.855932	0.78903	0.807611	0.828025	0.808511	0.809322	0.757895	0.770526	0.785714	0.794926	0.737945	0.790698	0.745263	0.723044	0.703158	0.689076	0.745263	0.728814	0.708861	0.691983	0.690526	0.651261	0.665263
	trial 781	1	1	1	1	0.991525	0.997886	0.997877	0.981053	0.991489	0.989384	0.976744	0.991525	0.978723	0.989429	0.961702	0.974576	0.966102	0.968153	0.930233	0.905263	0.906383	0.904459	0.896842	0.816842	0.875264	0.817797	0.813559	0.804211	0.754237	0.773784	0.833684	0.759494	0.818565	0.754237	0.783898	0.724576	0.738397	0.792453	0.697674	0.697479	0.665272	0.633124	0.673684	0.721174	0.675052	0.659619	0.576842	0.613445
	trial 782	1	1	1	1	0.995763	0.993631	0.997877	0.989429	0.985138	0.991561	0.983051	0.987395	0.966245	0.976645	0.964059	0.944915	0.929936	0.976744	0.944915	0.932203	0.900212	0.911017	0.878981	0.911017	0.890756	0.862579	0.832981	0.869198	0.843882	0.805031	0.78481	0.829474	0.769556	0.798319	0.757895	0.70339	0.723044	0.729958	0.701681	0.644351	0.724211	0.665263	0.635789	0.646934	0.620545	0.64557	0.592902	0.589958
	trial 783	1	1	1	1	0.997877	0.993631	0.995763	0.991525	0.997886	0.993631	0.987395	0.98081	0.974576	0.951374	0.953586	0.940426	0.947146	0.949153	0.915612	0.940678	0.904863	0.871036	0.927966	0.85654	0.850526	0.851695	0.886076	0.871036	0.818565	0.771488	0.803383	0.795789	0.779661	0.755274	0.769556	0.816068	0.694561	0.598326	0.715789	0.737288	0.646934	0.722689	0.694737	0.617647	0.718487	0.663866	0.683544	0.591195
	trial 784	1	1	1	1	0.997886	0.997877	0.991525	0.997877	0.997877	0.987288	0.991525	0.985138	0.985138	0.968288	0.976744	0.948936	0.940426	0.92569	0.940426	0.907173	0.904863	0.895966	0.921444	0.870488	0.873418	0.883721	0.881857	0.85654	0.831224	0.825532	0.78826	0.792373	0.794118	0.791579	0.726891	0.693446	0.727273	0.725738	0.680672	0.693277	0.693277	0.690377	0.637131	0.588235	0.614737	0.585263	0.661053	0.665263
	trial 785	1	0.997877	1	0.995763	0.995763	0.995781	0.997877	0.991525	0.987288	0.978814	0.989429	0.980973	0.980892	0.96	0.955603	0.938689	0.959831	0.957627	0.936709	0.957447	0.921444	0.884211	0.909091	0.880851	0.879493	0.834746	0.828025	0.802548	0.79661	0.805907	0.791579	0.863158	0.766316	0.749474	0.698947	0.742616	0.707368	0.739496	0.703158	0.689076	0.624738	0.635983	0.693446	0.673684	0.620253	0.65272	0.631579	0.613779
	trial 786	1	1	0.993631	1	1	1	0.993658	0.997877	0.997877	0.993658	0.974576	0.989384	0.955603	0.972516	0.942918	0.965957	0.947146	0.934737	0.957627	0.931915	0.900634	0.900634	0.911017	0.871579	0.862579	0.85654	0.831224	0.789809	0.821053	0.779874	0.767932	0.745763	0.744186	0.744186	0.718816	0.722689	0.745263	0.707368	0.72956	0.763103	0.684989	0.644211	0.631799	0.661053	0.662447	0.644211	0.672269	0.56
	trial 787	1	1	0.997886	1	0.997886	0.997877	0.993631	0.987288	0.987234	0.987179	0.991525	0.983051	0.983122	0.964059	0.970339	0.978903	0.966245	0.940678	0.936441	0.957806	0.934737	0.874735	0.883721	0.851695	0.892632	0.837895	0.864979	0.869198	0.816068	0.829474	0.78481	0.723044	0.772152	0.785714	0.794926	0.746835	0.743697	0.760504	0.718487	0.722689	0.707368	0.690526	0.742616	0.645702	0.609244	0.611814	0.663848	0.566596
	trial 788	1	0.997877	0.993631	1	0.993631	0.997877	1	0.985201	0.991489	0.987234	0.995745	0.974576	0.985263	0.980973	0.968153	0.940928	0.951168	0.938429	0.940426	0.917895	0.911017	0.903361	0.920168	0.872117	0.926004	0.871036	0.860759	0.854123	0.842105	0.763713	0.77707	0.85654	0.78903	0.722689	0.776371	0.714286	0.748954	0.732632	0.749474	0.669474	0.694915	0.7173	0.713376	0.682105	0.714588	0.684874	0.587002	0.589958
	trial 789	1	1	1	0.997886	1	0.995763	0.993631	0.993631	0.991525	0.995745	0.985201	0.980973	0.991525	0.976645	0.976744	0.963907	0.95966	0.963907	0.932489	0.921776	0.921776	0.904863	0.873418	0.917548	0.886076	0.827004	0.837209	0.830508	0.827731	0.78903	0.828025	0.758475	0.819328	0.745763	0.772152	0.782241	0.755274	0.801688	0.737945	0.718487	0.726514	0.638655	0.620253	0.686316	0.682105	0.654088	0.701681	0.595388
	trial 790	1	1	0.997877	1	0.993631	1	1	0.995763	0.997877	0.989384	0.976645	0.978903	0.978723	0.974576	0.978814	0.959831	0.978723	0.944681	0.942675	0.901053	0.894068	0.924051	0.917548	0.892178	0.892178	0.802548	0.841438	0.837895	0.87395	0.852321	0.837895	0.831224	0.751055	0.748954	0.800839	0.71308	0.816068	0.707368	0.684989	0.735729	0.676471	0.721868	0.624738	0.687631	0.684874	0.631579	0.63048	0.635983
	trial 791	1	1	0.997877	1	0.993631	1	0.991561	0.995763	1	0.989429	0.980892	0.972399	0.966245	0.993658	0.962025	0.955414	0.947368	0.898734	0.896842	0.909474	0.912951	0.883227	0.904863	0.894068	0.866242	0.825263	0.832981	0.821803	0.766316	0.808421	0.816842	0.775681	0.779874	0.701681	0.753684	0.714286	0.715789	0.682105	0.729958	0.675105	0.72956	0.686316	0.721174	0.656842	0.620545	0.689076	0.620545	0.651163
	trial 792	1	1	1	1	1	0.995745	1	0.993631	0.997886	0.991525	0.980973	0.983051	0.972399	0.955414	0.953586	0.955603	0.961702	0.923404	0.892632	0.957627	0.881356	0.894515	0.853503	0.904459	0.858351	0.88	0.818565	0.822785	0.794926	0.801688	0.774737	0.734177	0.742616	0.752101	0.731092	0.818565	0.750524	0.683544	0.732632	0.71308	0.697479	0.655391	0.649895	0.663866	0.623158	0.599156	0.579281	0.687631
	trial 793	1	1	1	1	1	0.995763	0.985138	0.991525	0.987288	0.985201	0.980892	0.985138	0.991525	0.968153	0.959831	0.962025	0.957627	0.959831	0.968153	0.917548	0.949153	0.903361	0.909091	0.902542	0.878981	0.869198	0.78903	0.822785	0.764706	0.836518	0.762105	0.825996	0.729958	0.731501	0.66383	0.738397	0.780591	0.763103	0.700422	0.721519	0.654167	0.691824	0.697674	0.637131	0.618947	0.638655	0.630252	0.618644
	trial 794	1	0.995763	1	0.995763	0.997886	0.991525	0.993631	0.993631	0.987234	0.985201	0.980892	0.970339	0.966245	0.978903	0.970213	0.968153	0.962025	0.90678	0.92766	0.942675	0.885593	0.849257	0.883721	0.886076	0.857143	0.907173	0.896406	0.848101	0.848614	0.779661	0.765328	0.811839	0.749474	0.737288	0.718487	0.721174	0.758475	0.721868	0.661053	0.727273	0.672269	0.67086	0.632696	0.708861	0.662474	0.682008	0.704403	0.687631
	trial 795	1	0.997877	1	1	1	0.993631	0.987288	0.995781	0.991525	0.993631	0.995763	0.983051	0.972399	0.959831	0.951579	0.953586	0.974576	0.955224	0.877637	0.938689	0.936441	0.896406	0.898734	0.907173	0.835443	0.870488	0.855932	0.816842	0.776371	0.787234	0.778947	0.822785	0.763713	0.711579	0.739496	0.686316	0.749474	0.678038	0.770526	0.700422	0.638655	0.732632	0.668067	0.669474	0.663883	0.628692	0.669474	0.579832
	trial 796	1	1	0.995763	0.997877	1	1	0.991525	0.997877	0.991525	0.989384	0.974576	0.980973	0.982979	0.95339	0.980973	0.970339	0.966102	0.955603	0.919831	0.887949	0.942918	0.922105	0.926004	0.836134	0.858947	0.806723	0.888421	0.87631	0.797468	0.824524	0.807611	0.738397	0.756871	0.765328	0.698947	0.759494	0.738397	0.735294	0.759494	0.648421	0.704641	0.663848	0.70021	0.64557	0.620545	0.607595	0.67086	0.596639
	trial 797	1	1	0.995763	1	0.995763	0.995763	0.995763	0.991525	0.991489	0.995763	0.983051	0.983051	0.974576	0.991525	0.970464	0.944915	0.957447	0.95339	0.940678	0.915254	0.932203	0.877119	0.890295	0.883721	0.877119	0.84696	0.807611	0.870488	0.827731	0.832981	0.846316	0.745263	0.782241	0.806723	0.704883	0.736842	0.690526	0.696203	0.684989	0.743697	0.697479	0.690526	0.684874	0.659574	0.704403	0.586498	0.680672	0.632911
	trial 798	1	1	1	0.997877	1	0.993631	0.995745	0.980973	0.987288	0.985138	0.985201	0.966102	0.970339	0.976645	0.957447	0.95966	0.961702	0.934461	0.92766	0.915254	0.921776	0.915254	0.884211	0.889362	0.883227	0.900634	0.791489	0.836518	0.794926	0.834043	0.742616	0.765328	0.764706	0.785714	0.747899	0.71308	0.708861	0.718816	0.652632	0.655319	0.634249	0.663866	0.617336	0.627615	0.663866	0.628692	0.557652	0.617647
	trial 799	1	1	0.997877	1	0.993631	0.997877	0.997877	0.989429	0.989384	0.983122	0.987288	0.978814	0.974576	0.989429	0.976645	0.974684	0.949153	0.962025	0.922105	0.919831	0.921444	0.913319	0.886076	0.943158	0.843882	0.898305	0.887949	0.840336	0.808421	0.833684	0.783158	0.783898	0.776371	0.690526	0.781513	0.710084	0.725738	0.703158	0.673684	0.772152	0.666667	0.675052	0.739496	0.638655	0.632911	0.587002	0.595388	0.628931
	trial 800	1	1	0.997877	1	0.997877	1	0.997886	0.991525	0.997877	0.993631	0.985138	0.951374	0.970339	0.961864	0.978814	0.965957	0.968288	0.92827	0.946921	0.902542	0.944915	0.932773	0.845666	0.85654	0.896842	0.835443	0.85654	0.839662	0.854123	0.774059	0.739496	0.743697	0.731092	0.756871	0.754237	0.749474	0.693277	0.743697	0.774737	0.693277	0.679325	0.687764	0.727273	0.680585	0.651261	0.675105	0.610526	0.684874
	trial 801	1	1	1	0.995763	1	0.995745	0.993631	0.989384	0.993658	0.985138	0.978814	0.978814	0.959831	0.989429	0.968288	0.957447	0.961864	0.911392	0.931915	0.917548	0.896406	0.926004	0.892178	0.914894	0.855932	0.835443	0.842105	0.790698	0.879493	0.794926	0.809224	0.795789	0.770526	0.800847	0.783158	0.708595	0.705882	0.676533	0.731092	0.763713	0.679406	0.738397	0.721519	0.642857	0.54661	0.631579	0.661088	0.689076
	trial 802	1	1	1	1	0.997877	0.995763	0.995763	0.995763	0.987288	0.993631	0.978723	0.978814	0.983051	0.970213	0.964059	0.93617	0.961864	0.949153	0.953586	0.93617	0.900634	0.945148	0.898305	0.869936	0.837209	0.894958	0.846316	0.78903	0.850526	0.827004	0.770526	0.792453	0.712788	0.734177	0.743697	0.772443	0.705882	0.701681	0.71308	0.663866	0.705882	0.67086	0.654088	0.696203	0.623158	0.630252	0.634454	0.594937
	trial 803	1	1	1	1	0.993631	0.995763	0.995763	0.989429	0.982979	0.989384	0.976842	0.993631	0.978903	0.95339	0.972632	0.962185	0.932489	0.934461	0.926004	0.926004	0.907173	0.926004	0.915966	0.900634	0.902542	0.859574	0.877637	0.792373	0.78903	0.799154	0.842553	0.78481	0.789916	0.755839	0.726891	0.745763	0.668076	0.696203	0.731092	0.708595	0.652632	0.644351	0.666667	0.662474	0.64557	0.641509	0.633124	0.635789
	trial 804	1	1	1	0.995763	0.997877	1	0.995745	0.997886	1	0.987288	0.985138	0.980973	0.985138	0.951374	0.980892	0.953586	0.915612	0.92827	0.951374	0.934461	0.921776	0.914894	0.919831	0.882353	0.907173	0.824524	0.882353	0.821053	0.78481	0.835443	0.764706	0.795789	0.812632	0.816068	0.789809	0.807611	0.774737	0.668067	0.689076	0.745263	0.579281	0.729958	0.632911	0.637131	0.661088	0.654088	0.580508	0.596639
	trial 805	1	1	1	1	1	1	0.997886	1	0.989384	0.989384	0.987342	0.985138	0.980973	0.972399	0.942675	0.976744	0.932203	0.936441	0.909091	0.949153	0.900634	0.909474	0.892632	0.896406	0.864407	0.871036	0.794926	0.812632	0.822785	0.831557	0.818565	0.820296	0.832981	0.764331	0.760504	0.726115	0.721519	0.704403	0.710359	0.753684	0.716981	0.721174	0.642857	0.632696	0.647059	0.606695	0.638655	0.609244
	trial 806	1	1	1	1	1	0.993658	0.991525	0.995763	0.993631	0.995763	0.987234	0.966245	0.983122	0.970339	0.957447	0.965957	0.923404	0.901053	0.945148	0.929936	0.911392	0.915254	0.910638	0.852321	0.823779	0.795789	0.864979	0.862579	0.787368	0.791579	0.779874	0.786469	0.780591	0.759494	0.732632	0.747899	0.725738	0.673684	0.715789	0.731092	0.708861	0.652632	0.637131	0.635789	0.621849	0.631579	0.642857	0.680672
	trial 807	1	1	1	1	0.993631	0.995763	1	0.995763	0.989384	0.993631	0.991525	0.983051	0.980892	0.972516	0.957447	0.934461	0.957447	0.966102	0.930233	0.872881	0.919831	0.866808	0.845666	0.911017	0.831224	0.801688	0.835443	0.857749	0.810127	0.79661	0.772152	0.762105	0.819328	0.793249	0.760504	0.733753	0.790698	0.703158	0.729958	0.686316	0.686441	0.690526	0.647059	0.679245	0.691824	0.613445	0.655462	0.620545
	trial 808	1	1	0.997886	0.993631	1	0.997886	1	0.991525	1	0.987342	0.985138	0.978814	0.970339	0.985201	0.959831	0.961702	0.95966	0.92569	0.951374	0.923729	0.900212	0.887949	0.917548	0.881857	0.875789	0.885106	0.793249	0.822785	0.822785	0.793249	0.777311	0.782241	0.766316	0.762105	0.700422	0.67086	0.715789	0.649895	0.727273	0.693277	0.753684	0.682105	0.656842	0.627368	0.634454	0.696017	0.614737	0.676471
	trial 809	1	1	1	0.997877	0.997886	0.997886	0.995781	0.991525	0.987288	0.985138	0.987288	1	0.974576	0.965957	0.966245	0.968288	0.938689	0.978903	0.911392	0.894068	0.911392	0.909091	0.898305	0.886076	0.869198	0.828753	0.864407	0.858947	0.835443	0.782241	0.805085	0.812632	0.742616	0.78481	0.758475	0.731501	0.693277	0.697674	0.680672	0.716102	0.666667	0.780591	0.704641	0.654088	0.618947	0.682105	0.593684	0.644351
	trial 810	1	1	1	1	0.989429	0.995745	0.995763	0.991525	0.993603	0.983122	0.987234	0.970339	0.983122	0.978814	0.951374	0.945148	0.972399	0.913319	0.924051	0.955603	0.915254	0.863158	0.902128	0.857143	0.861345	0.848101	0.881857	0.837895	0.867368	0.806723	0.831224	0.785714	0.769556	0.748414	0.78481	0.818565	0.730689	0.754237	0.759494	0.663883	0.675105	0.715789	0.649789	0.697479	0.610526	0.687764	0.659664	0.587002
	trial 811	1	1	1	1	0.995763	1	0.997877	0.993603	0.993658	0.995763	0.974468	0.980892	0.978723	0.989384	0.959831	0.953586	0.968288	0.942918	0.930526	0.890295	0.886076	0.884211	0.890756	0.849894	0.849894	0.827004	0.901053	0.799154	0.816068	0.785563	0.849894	0.774737	0.762105	0.736842	0.721519	0.710084	0.766949	0.701681	0.728421	0.689076	0.686316	0.642706	0.607966	0.687764	0.652632	0.661053	0.549266	0.620253
	trial 812	1	1	0.997877	1	0.997886	0.993631	0.997886	0.991525	0.978814	0.989384	0.976744	0.978903	0.983051	0.987288	0.989384	0.964059	0.948936	0.962025	0.938689	0.919831	0.909091	0.889831	0.875264	0.885593	0.866808	0.837209	0.860169	0.860169	0.778947	0.881356	0.741053	0.808421	0.724211	0.775424	0.760085	0.712788	0.735729	0.755274	0.714286	0.746835	0.693277	0.649789	0.711579	0.655462	0.628692	0.686192	0.630021	0.637317
	trial 813	1	1	0.993631	0.995763	0.993631	0.993631	0.997886	0.997886	0.995763	0.993658	0.987288	0.993658	0.976645	0.953586	0.968153	0.966245	0.940928	0.945148	0.911017	0.923404	0.92569	0.92766	0.886076	0.901053	0.89172	0.848739	0.793249	0.845666	0.854123	0.815126	0.738854	0.837895	0.726891	0.747899	0.732632	0.790698	0.737945	0.738397	0.731501	0.727273	0.64557	0.693277	0.641509	0.662447	0.617954	0.582809	0.658228	0.631579
	trial 814	1	1	0.993631	0.995763	0.995763	0.997886	0.993631	0.995745	0.985138	0.989384	0.989429	0.991561	0.976744	0.983051	0.974684	0.966102	0.946921	0.966387	0.940928	0.919831	0.924051	0.912951	0.902954	0.926316	0.872881	0.818565	0.84322	0.848739	0.809322	0.810924	0.814346	0.830189	0.769556	0.731501	0.773784	0.710084	0.71308	0.776371	0.746331	0.722689	0.744186	0.67086	0.634454	0.687764	0.623158	0.635789	0.62605	0.613445
	trial 815	1	1	1	1	0.993631	1	0.989384	0.989384	0.993658	0.989429	0.980973	0.985201	0.978723	0.978814	0.947146	0.972516	0.95966	0.919492	0.936709	0.902542	0.910638	0.921776	0.904863	0.848101	0.833684	0.858947	0.841438	0.818565	0.848101	0.838298	0.767932	0.719149	0.741053	0.778947	0.762105	0.809322	0.700422	0.751055	0.704403	0.638655	0.669456	0.654088	0.689076	0.645702	0.652632	0.628931	0.573222	0.696017
	trial 816	1	1	0.995763	0.997886	1	0.997877	0.995745	0.989474	0.995763	0.991525	0.974684	0.972516	0.970339	0.968153	0.955789	0.963753	0.940678	0.931915	0.915254	0.92437	0.896406	0.932203	0.900634	0.850526	0.917548	0.815287	0.837895	0.850427	0.860169	0.833684	0.860759	0.801688	0.820296	0.766316	0.762105	0.763713	0.804211	0.673684	0.707368	0.764706	0.659664	0.597895	0.682105	0.668076	0.661053	0.635789	0.591966	0.680672
	trial 817	1	1	1	1	0.995763	1	0.989339	0.995763	0.995763	0.978814	0.980973	0.974576	0.970464	0.970464	0.972516	0.936709	0.934461	0.962025	0.898305	0.909091	0.90678	0.879493	0.844538	0.88	0.860759	0.833684	0.854123	0.799154	0.840085	0.848101	0.807611	0.766316	0.789916	0.808421	0.800839	0.746835	0.715789	0.766316	0.706131	0.659619	0.683438	0.697479	0.673684	0.665263	0.611814	0.648421	0.574423	0.705882
	trial 818	1	1	0.997877	1	0.993658	0.995763	0.989384	0.997877	0.991561	0.995763	0.976645	0.993631	0.968153	0.970213	0.970339	0.96	0.947146	0.950959	0.927966	0.915254	0.938689	0.926004	0.900212	0.911392	0.930526	0.822034	0.800839	0.821053	0.816842	0.749474	0.781513	0.843882	0.710084	0.751055	0.765328	0.731501	0.823529	0.702929	0.690526	0.686192	0.697674	0.632911	0.739958	0.696017	0.697479	0.637317	0.651261	0.680672
	trial 819	1	1	1	1	1	1	0.995763	0.989429	0.985138	0.991525	0.989429	0.976744	0.983051	0.972399	0.968288	0.976744	0.962025	0.944915	0.909091	0.934461	0.894515	0.926004	0.911017	0.894515	0.848101	0.877119	0.834746	0.852321	0.774737	0.820296	0.800847	0.776371	0.7173	0.768908	0.716981	0.672304	0.707627	0.669492	0.684874	0.701903	0.644351	0.707368	0.726891	0.624738	0.618947	0.659664	0.612159	0.617336
	trial 820	1	1	1	0.997877	1	0.997886	1	0.989429	0.991489	0.985201	0.989429	0.978814	0.980892	0.974576	0.976645	0.927966	0.929936	0.961864	0.938429	0.923729	0.907563	0.921444	0.89172	0.886076	0.842767	0.873418	0.834746	0.871036	0.804211	0.781513	0.79661	0.757895	0.751055	0.78826	0.749474	0.689218	0.700422	0.700422	0.728421	0.689076	0.691983	0.687764	0.670886	0.680672	0.689218	0.609244	0.656842	0.649895
	trial 821	1	1	0.997877	0.997877	0.995763	0.993658	0.997886	0.993631	0.991489	0.993631	0.983051	0.985138	0.985201	0.976744	0.976744	0.957627	0.985138	0.936441	0.900634	0.908705	0.892178	0.881857	0.896406	0.885593	0.858351	0.909474	0.823529	0.789916	0.837209	0.814346	0.820296	0.781513	0.8	0.742138	0.783158	0.710359	0.724211	0.718487	0.710084	0.722689	0.765328	0.731501	0.659619	0.697674	0.668067	0.608879	0.684874	0.593684
	trial 822	1	1	1	0.995763	1	1	0.993658	0.995763	0.993631	0.991561	0.987234	0.980892	0.987288	0.961864	0.982979	0.978814	0.946695	0.947146	0.938689	0.938689	0.942918	0.868085	0.855932	0.926004	0.864979	0.871036	0.864979	0.854123	0.843882	0.843882	0.823779	0.804211	0.826271	0.732632	0.783158	0.706131	0.762105	0.756303	0.718816	0.728421	0.658228	0.673684	0.663866	0.658228	0.64	0.587002	0.651163	0.598326
	trial 823	1	1	0.995763	0.993631	1	1	0.989474	1	0.991525	0.987234	0.993631	0.976744	0.968288	0.95966	0.972399	0.957806	0.955224	0.949153	0.953586	0.919831	0.894068	0.900634	0.878151	0.902954	0.831557	0.848739	0.849257	0.819328	0.811839	0.797468	0.767932	0.823529	0.834746	0.779661	0.751055	0.734607	0.707368	0.716102	0.709812	0.710084	0.694915	0.662447	0.691824	0.679245	0.621849	0.672304	0.666667	0.582278
	trial 824	1	1	0.997877	0.993658	1	0.997886	0.995763	0.980973	0.987234	0.987234	0.974684	0.993658	0.968153	0.980892	0.978903	0.970464	0.949153	0.968288	0.915612	0.919492	0.906383	0.892178	0.900634	0.866808	0.837209	0.844538	0.852321	0.849894	0.857143	0.774737	0.770526	0.849257	0.773784	0.756303	0.761099	0.736842	0.787368	0.631579	0.729958	0.698947	0.686316	0.648421	0.702929	0.672269	0.594142	0.591966	0.638478	0.618947
	trial 825	1	1	1	1	1	0.997877	0.995763	0.991525	0.985201	0.991525	0.989429	0.987288	0.980973	0.983051	0.970339	0.963907	0.940426	0.929936	0.955603	0.951374	0.953191	0.871579	0.911017	0.861345	0.862579	0.878151	0.86383	0.798319	0.783898	0.778013	0.752643	0.833684	0.766316	0.780591	0.774737	0.749474	0.733753	0.731092	0.743697	0.690526	0.719665	0.621849	0.735729	0.690526	0.656842	0.663866	0.677895	0.584034
	trial 826	1	1	1	1	0.997886	1	1	0.993658	0.991561	0.991489	0.985138	0.987288	0.980973	0.963907	0.980892	0.966102	0.944681	0.963907	0.936441	0.936441	0.936975	0.890295	0.909091	0.887949	0.866242	0.843882	0.841438	0.821277	0.851695	0.767932	0.837895	0.734177	0.778947	0.721519	0.792373	0.789916	0.696391	0.751055	0.694915	0.697674	0.715789	0.662447	0.648536	0.586498	0.648421	0.627119	0.666667	0.637131
	trial 827	1	1	1	1	1	0.997886	0.987288	0.993603	0.991525	0.993658	0.983051	0.995745	0.972399	0.968153	0.985201	0.972632	0.946921	0.940678	0.932489	0.915254	0.883227	0.904863	0.924051	0.898734	0.89172	0.848101	0.896842	0.855932	0.833684	0.773784	0.84322	0.771186	0.78481	0.724211	0.772152	0.72956	0.764706	0.719149	0.699153	0.689076	0.710084	0.666667	0.634249	0.647059	0.608879	0.647059	0.703158	0.700422
	trial 828	1	1	1	0.997877	0.995763	0.997886	0.995763	0.989429	0.987342	0.991525	0.993658	0.976744	0.987234	0.951579	0.987288	0.980892	0.936975	0.930233	0.940928	0.932203	0.909091	0.881356	0.915612	0.873418	0.887949	0.842767	0.84322	0.877119	0.850526	0.729958	0.781513	0.75891	0.770526	0.799154	0.686316	0.778013	0.711579	0.686316	0.720339	0.728421	0.675105	0.669456	0.686316	0.680761	0.658281	0.638655	0.640167	0.643006
	trial 829	1	1	1	1	0.997886	0.997877	0.993631	0.987288	0.991525	0.985138	0.976645	0.987342	0.972399	0.976645	0.972516	0.949367	0.955414	0.945148	0.95339	0.900634	0.915254	0.909474	0.887949	0.845666	0.915254	0.860759	0.846316	0.854737	0.822785	0.8	0.828753	0.805085	0.778013	0.778013	0.764331	0.749474	0.822034	0.742616	0.694737	0.668067	0.759494	0.675052	0.607595	0.663866	0.682105	0.648421	0.612159	0.628931
	trial 830	1	1	1	0.997877	0.995763	0.997877	0.995745	0.993631	0.993603	0.989429	0.995763	0.972516	0.972516	0.974576	0.985201	0.957627	0.955603	0.931915	0.953586	0.930526	0.922105	0.849257	0.867368	0.92827	0.862579	0.843882	0.857143	0.851695	0.809322	0.745263	0.796646	0.790698	0.752643	0.8	0.745263	0.763713	0.728421	0.784067	0.679325	0.710084	0.67086	0.684874	0.700637	0.635983	0.654008	0.648421	0.652632	0.665254
	trial 831	1	0.997877	1	1	0.997877	0.995745	0.991525	0.997877	0.995763	0.989384	0.991525	0.978723	0.970339	0.980973	0.949153	0.972281	0.92827	0.913319	0.924051	0.949367	0.900634	0.893162	0.883227	0.873418	0.867368	0.894068	0.869748	0.866808	0.815287	0.762712	0.778947	0.701903	0.778013	0.807611	0.761099	0.774737	0.770526	0.677895	0.756303	0.693277	0.682105	0.745263	0.666667	0.686316	0.652632	0.656842	0.620253	0.616034
	trial 832	1	1	0.995763	0.995763	0.997877	1	0.995745	0.993658	0.978814	0.985138	0.978814	0.972516	0.985138	0.974576	0.978814	0.980892	0.938947	0.923729	0.930526	0.940426	0.90678	0.88	0.896406	0.886076	0.877119	0.836134	0.880503	0.877119	0.827004	0.766316	0.788136	0.806723	0.812632	0.786469	0.71308	0.726891	0.756871	0.71308	0.704641	0.669474	0.687764	0.689076	0.679325	0.677895	0.576842	0.668067	0.649789	0.621849
	trial 833	1	1	1	1	1	1	0.991525	0.991525	0.997886	0.987342	0.991525	0.974576	0.980892	0.978723	0.989384	0.964211	0.947368	0.940678	0.938429	0.932489	0.92827	0.890295	0.877119	0.894068	0.855932	0.864979	0.844538	0.821277	0.825263	0.783158	0.78481	0.790795	0.781513	0.728421	0.814346	0.755274	0.693277	0.727273	0.757895	0.694915	0.67364	0.675052	0.578616	0.65272	0.638655	0.585263	0.60251	0.625793
	trial 834	1	1	0.997886	0.991489	0.997886	0.995763	0.995745	0.997886	0.989384	0.997877	0.983051	0.985138	0.985263	0.951168	0.972516	0.936709	0.947146	0.968153	0.900634	0.948936	0.926004	0.913684	0.875264	0.873418	0.842105	0.858947	0.827004	0.820296	0.798319	0.834746	0.845666	0.783898	0.805085	0.759494	0.7173	0.686316	0.756303	0.754237	0.754717	0.687631	0.680761	0.675052	0.627368	0.662474	0.659664	0.599581	0.611814	0.71308
	trial 835	1	1	0.997877	0.995763	0.993658	0.989429	0.997877	0.987288	0.991525	0.989474	0.995763	0.970339	0.972516	0.983051	0.968288	0.968288	0.953586	0.968288	0.926316	0.945148	0.92827	0.917548	0.902542	0.866808	0.904459	0.873418	0.854737	0.898734	0.844538	0.810924	0.782241	0.841438	0.7173	0.7173	0.767932	0.732632	0.726891	0.652632	0.718487	0.745263	0.727273	0.690526	0.610526	0.614737	0.618947	0.630252	0.62605	0.602105
	trial 836	1	1	0.997877	0.995763	0.995763	0.991525	0.995745	0.989384	0.991561	0.993603	0.987288	0.976744	0.974576	0.974576	0.957627	0.95339	0.961864	0.93617	0.944915	0.898734	0.909091	0.901053	0.846316	0.898734	0.862579	0.871579	0.834746	0.816068	0.780591	0.800839	0.797468	0.775424	0.735294	0.791579	0.755274	0.707368	0.755274	0.75	0.741053	0.637131	0.723044	0.696203	0.630252	0.731092	0.662447	0.659619	0.683544	0.663848
	trial 837	1	1	1	0.995763	0.997886	0.997877	0.995763	0.993658	0.993631	0.980973	0.995745	0.983051	0.980973	0.978723	0.970464	0.946921	0.944915	0.888421	0.959831	0.931915	0.893617	0.945148	0.913319	0.864979	0.844538	0.835443	0.804211	0.761099	0.761099	0.812632	0.883721	0.827731	0.789916	0.764706	0.789916	0.775681	0.691983	0.721519	0.757322	0.71308	0.727273	0.706131	0.679325	0.643006	0.6625	0.642857	0.668067	0.568421
	trial 838	1	1	0.995763	0.995763	0.997886	0.997877	0.993631	0.993658	0.989429	0.978814	0.985201	0.983051	0.980892	0.974576	0.962025	0.974576	0.929936	0.942675	0.910638	0.886994	0.927966	0.904863	0.898734	0.892632	0.851695	0.854737	0.854737	0.854123	0.884211	0.793249	0.843882	0.810924	0.78903	0.803383	0.727273	0.733051	0.739496	0.687764	0.666667	0.62605	0.771488	0.693277	0.659664	0.686441	0.634454	0.659664	0.634454	0.646934
	trial 839	1	1	1	0.997877	0.997886	1	0.997877	0.997877	0.980973	0.98081	0.997877	0.978814	0.966245	0.936709	0.955789	0.970339	0.957447	0.947146	0.915254	0.926316	0.890756	0.940426	0.896406	0.888421	0.872881	0.803383	0.885593	0.839662	0.843882	0.850526	0.802521	0.814346	0.738397	0.736842	0.732632	0.746331	0.672269	0.7173	0.797468	0.677895	0.652632	0.690678	0.655532	0.648421	0.617336	0.673684	0.689076	0.686316
	trial 840	1	1	1	1	0.993631	0.993658	1	0.995763	0.989429	0.989429	0.980892	0.968421	0.985138	0.95966	0.959831	0.961864	0.974684	0.932203	0.915254	0.934183	0.924051	0.913319	0.887949	0.864979	0.888421	0.902542	0.812632	0.811839	0.818565	0.778947	0.827004	0.767932	0.752101	0.757895	0.782241	0.750524	0.742616	0.687764	0.658281	0.7173	0.663866	0.654008	0.694737	0.628692	0.679245	0.656842	0.630252	0.641509
	trial 841	1	1	1	0.997877	0.997877	0.993631	0.989429	0.991489	0.985138	0.987342	0.976842	0.987234	0.944915	0.978903	0.972516	0.951168	0.96	0.93617	0.938947	0.908705	0.895966	0.886076	0.866808	0.88	0.875789	0.871579	0.873418	0.809224	0.804211	0.787368	0.8	0.78481	0.78481	0.691983	0.736842	0.72	0.755274	0.628692	0.700422	0.693446	0.719665	0.616352	0.691983	0.673684	0.669474	0.665263	0.697674	0.606695
	trial 842	1	1	0.997877	1	0.989429	0.995763	1	0.993631	0.991525	0.991525	0.985201	0.974576	0.951168	0.964211	0.976744	0.955789	0.953586	0.955789	0.923729	0.932203	0.945148	0.915254	0.869198	0.940678	0.879493	0.881356	0.81104	0.865546	0.794055	0.825263	0.793249	0.827292	0.728814	0.775681	0.731092	0.729958	0.741053	0.693446	0.734177	0.683438	0.75891	0.649895	0.662447	0.662474	0.627368	0.60251	0.581053	0.647059
	trial 843	0.997877	0.995763	1	0.995763	0.997886	1	0.993631	0.993631	0.978903	0.991561	0.978814	0.980892	0.972516	0.972516	0.972516	0.953586	0.95339	0.931915	0.900212	0.938689	0.904863	0.900634	0.921444	0.878981	0.847458	0.878151	0.831224	0.770526	0.816842	0.827731	0.805907	0.836518	0.816068	0.794926	0.79661	0.721868	0.725367	0.734177	0.684874	0.669456	0.741053	0.71308	0.675105	0.672269	0.630021	0.630252	0.555789	0.618947
	trial 844	1	1	0.995763	0.995763	1	1	0.997886	0.993631	0.993631	0.987288	0.991489	0.976744	0.989429	0.968017	0.944915	0.951374	0.957627	0.987288	0.936441	0.926004	0.906383	0.904863	0.849257	0.898734	0.809322	0.866808	0.875789	0.866242	0.839662	0.794926	0.772824	0.835443	0.824524	0.732632	0.782241	0.767296	0.707368	0.697674	0.654088	0.704641	0.749474	0.628931	0.696017	0.658281	0.568421	0.698947	0.701681	0.648536
	trial 845	1	1	1	0.997877	0.995763	0.987288	0.997877	0.995763	0.997877	0.980892	0.991525	0.993631	0.976744	0.972516	0.974576	0.944681	0.980892	0.936441	0.947146	0.959831	0.909474	0.898305	0.919149	0.864407	0.904863	0.815126	0.874735	0.798301	0.771186	0.834746	0.771488	0.800847	0.838983	0.766316	0.786469	0.768577	0.735294	0.72	0.689218	0.679325	0.684874	0.665272	0.729958	0.637317	0.668076	0.562368	0.621564	0.563674
	trial 846	1	1	0.995763	1	0.997877	0.995763	0.997877	0.991525	0.991525	0.995763	1	0.974576	0.978903	0.980973	0.970339	0.951374	0.968288	0.938429	0.883721	0.898305	0.894515	0.919831	0.909474	0.886076	0.875789	0.858351	0.884211	0.829474	0.812632	0.843882	0.826271	0.839662	0.777311	0.782241	0.712788	0.741525	0.662447	0.690526	0.707368	0.78481	0.682105	0.682105	0.715481	0.634249	0.611814	0.58351	0.585263	0.582278
	trial 847	1	1	1	0.997877	1	0.993658	1	0.991525	1	0.987234	0.993631	0.983051	0.983122	0.974576	0.987288	0.95339	0.936441	0.961864	0.927966	0.921776	0.862579	0.872881	0.822785	0.895966	0.897872	0.827004	0.871036	0.842105	0.817797	0.813417	0.816842	0.748414	0.79661	0.739496	0.754717	0.785714	0.759494	0.710359	0.682105	0.727273	0.670886	0.7173	0.679245	0.710359	0.662447	0.606695	0.715789	0.64
	trial 848	1	1	0.997877	0.995763	0.993658	0.993658	1	0.993658	0.981053	0.972399	0.974468	0.974684	0.968421	0.978814	0.968421	0.959488	0.955414	0.959831	0.924051	0.917548	0.898305	0.962025	0.87631	0.862579	0.860169	0.845666	0.857749	0.816842	0.79661	0.806794	0.790698	0.773109	0.838983	0.696017	0.716981	0.818565	0.790698	0.705882	0.748414	0.725738	0.680761	0.656842	0.649789	0.711579	0.621849	0.669474	0.641509	0.634454
	trial 849	1	1	0.997886	0.997877	1	0.997877	0.991525	0.993631	0.991525	0.987288	0.983122	0.987288	0.976744	0.948936	0.966102	0.98081	0.936441	0.92827	0.907173	0.923729	0.921109	0.919831	0.866808	0.830508	0.831933	0.894515	0.890295	0.824524	0.814346	0.790698	0.748414	0.808421	0.770526	0.782241	0.71308	0.776371	0.697479	0.730361	0.690377	0.663848	0.693277	0.668067	0.690526	0.666667	0.617336	0.638655	0.613445	0.592437
	trial 850	1	1	0.995763	1	0.997877	0.995763	0.991525	0.993631	0.993631	0.989384	0.983122	0.976645	0.985075	0.976744	0.959831	0.978903	0.951168	0.957627	0.920168	0.900212	0.897872	0.894515	0.866808	0.860759	0.837209	0.866808	0.892632	0.823529	0.815126	0.828753	0.780591	0.779661	0.811839	0.831224	0.790698	0.778013	0.777311	0.764706	0.742138	0.715789	0.721174	0.666667	0.703158	0.641509	0.676533	0.654008	0.665272	0.613445
	trial 851	1	1	0.995763	1	0.995763	0.995763	0.989429	0.993631	0.995781	0.995763	0.995763	0.978814	0.983122	0.970339	0.966245	0.970339	0.932489	0.955603	0.938429	0.917548	0.902128	0.871036	0.89172	0.879493	0.826271	0.836134	0.805031	0.820296	0.820296	0.845011	0.805907	0.763103	0.766949	0.770526	0.770526	0.781513	0.766316	0.715481	0.708861	0.661053	0.666667	0.684989	0.645702	0.721174	0.682105	0.677824	0.633124	0.581053
	trial 852	1	1	0.997877	1	0.997877	0.997877	0.995763	0.995763	0.993658	0.987288	0.974576	0.965957	0.978723	0.970339	0.963907	0.95966	0.927966	0.957806	0.934183	0.919831	0.898734	0.909091	0.943158	0.898305	0.889831	0.810924	0.801688	0.848101	0.869748	0.805907	0.820296	0.818565	0.748414	0.774737	0.787368	0.710359	0.715789	0.693277	0.696203	0.698947	0.683438	0.652632	0.689218	0.710359	0.698745	0.638655	0.683544	0.597895
	trial 853	1	1	1	1	0.993631	0.995763	0.993631	0.991525	0.993631	0.980973	0.989384	0.972399	0.985075	0.95966	0.972399	0.940678	0.936441	0.955789	0.923729	0.944915	0.911392	0.883227	0.871036	0.872881	0.875789	0.852321	0.790698	0.827004	0.825996	0.81104	0.724211	0.767296	0.801688	0.763713	0.770526	0.728421	0.686316	0.725367	0.666667	0.702128	0.708861	0.649789	0.659619	0.704641	0.665263	0.602105	0.62605	0.584034
	trial 854	1	1	1	0.997877	0.995763	0.997877	0.991525	0.993631	0.993658	0.993631	0.995763	0.989339	0.964059	0.978814	0.959831	0.946921	0.938429	0.962025	0.944681	0.927966	0.877119	0.919492	0.849894	0.912951	0.909474	0.898305	0.880503	0.858947	0.796646	0.78826	0.850526	0.773784	0.749474	0.785714	0.785563	0.748414	0.735729	0.704883	0.726891	0.677966	0.741053	0.628692	0.679325	0.635789	0.648421	0.649789	0.638478	0.594142
	trial 855	1	1	0.997877	0.995763	0.989384	0.997877	1	0.985138	0.991525	0.980892	0.983051	0.978814	0.982979	0.982979	0.959488	0.955603	0.938689	0.947146	0.945148	0.963753	0.868085	0.901053	0.8742	0.858351	0.841438	0.855932	0.902542	0.831224	0.771186	0.825263	0.801688	0.75891	0.756303	0.739496	0.776371	0.682105	0.728814	0.728814	0.731092	0.687764	0.697479	0.645702	0.638655	0.684874	0.654088	0.659664	0.638655	0.603376
	trial 856	1	1	0.997886	1	0.991525	0.991525	0.993658	0.993631	0.997886	0.991561	0.983051	0.987234	0.983122	0.972516	0.968153	0.944915	0.946921	0.932489	0.968153	0.957265	0.932203	0.90678	0.949153	0.911017	0.864407	0.847458	0.879493	0.85654	0.841438	0.821053	0.840336	0.756303	0.835443	0.789916	0.752101	0.715789	0.696203	0.683438	0.690526	0.724211	0.661053	0.686316	0.696017	0.672269	0.634249	0.638655	0.618947	0.591195
	trial 857	1	1	1	0.995763	0.991561	0.993631	0.991525	0.989339	0.987288	0.991525	0.974684	0.978814	0.978814	0.972399	0.968153	0.968153	0.944681	0.949153	0.951168	0.926316	0.926004	0.892178	0.902954	0.877637	0.916844	0.845666	0.874735	0.867925	0.871036	0.806794	0.801688	0.79661	0.765328	0.767932	0.729958	0.756871	0.750524	0.736842	0.677966	0.645702	0.715789	0.696203	0.617021	0.621849	0.686316	0.630252	0.635789	0.574423
	trial 858	1	1	1	1	0.995763	1	0.989429	0.995763	0.993658	0.985138	0.983051	0.985263	0.978814	0.978814	0.974576	0.968153	0.940678	0.911765	0.909091	0.949367	0.921444	0.853503	0.896406	0.876596	0.816842	0.851695	0.838298	0.838983	0.776371	0.794055	0.77707	0.819328	0.762105	0.783158	0.726891	0.756303	0.782427	0.691983	0.696203	0.663866	0.658281	0.654088	0.675105	0.656842	0.614407	0.711579	0.607966	0.658228
	trial 859	1	1	1	0.997877	1	0.993631	0.995763	0.997886	0.985201	0.993631	0.966245	0.974468	0.978903	0.965957	0.949367	0.972516	0.95339	0.932203	0.936441	0.951374	0.902542	0.907173	0.934183	0.900634	0.883721	0.828753	0.821053	0.855346	0.811839	0.850526	0.816068	0.786469	0.772152	0.756871	0.741525	0.737945	0.714286	0.687631	0.734177	0.747899	0.726891	0.679245	0.714588	0.634454	0.621849	0.634249	0.628931	0.647059
	trial 860	1	1	0.997877	1	0.997877	0.997877	0.993631	0.991525	0.993658	0.976645	0.993658	0.983051	0.978903	0.968421	0.974576	0.940426	0.980973	0.970339	0.911392	0.917895	0.898734	0.919831	0.909474	0.801688	0.85654	0.871579	0.822034	0.822785	0.816842	0.834746	0.766949	0.756871	0.795789	0.774737	0.721519	0.790795	0.683544	0.728421	0.793249	0.679325	0.745263	0.743697	0.633124	0.614737	0.605042	0.675052	0.611814	0.586498
	trial 861	1	0.997877	0.997886	1	0.995763	0.997886	0.991489	0.995745	0.989429	0.976744	0.978903	0.968288	0.961864	0.972399	0.951168	0.961864	0.949367	0.926004	0.898305	0.95966	0.923729	0.898305	0.915254	0.841438	0.924051	0.843882	0.830508	0.807611	0.854123	0.74477	0.790698	0.810127	0.827004	0.756303	0.762105	0.71308	0.730361	0.691824	0.741053	0.705882	0.677895	0.706131	0.725367	0.680672	0.672269	0.655462	0.634454	0.584034
	trial 862	1	0.997877	0.995763	1	1	0.997886	0.993603	0.993631	0.997886	0.989339	0.972399	0.978814	0.974684	0.987342	0.955414	0.964211	0.961864	0.938947	0.966102	0.892178	0.934461	0.889831	0.927966	0.861996	0.852321	0.850526	0.852941	0.855932	0.859539	0.826271	0.773109	0.760504	0.774737	0.760504	0.749474	0.729958	0.672304	0.712788	0.701903	0.726891	0.655391	0.666667	0.677895	0.658281	0.591966	0.644351	0.663866	0.648305
	trial 863	1	1	1	1	0.995763	1	1	0.989429	0.985138	0.985138	0.980892	0.963907	0.980973	0.978723	0.976645	0.964059	0.949153	0.911392	0.908705	0.949153	0.904863	0.900634	0.890756	0.860759	0.863158	0.841438	0.821053	0.831224	0.829474	0.794055	0.756303	0.809224	0.793249	0.701903	0.701681	0.734177	0.742616	0.739496	0.682008	0.697479	0.729958	0.637131	0.693446	0.686441	0.67086	0.627615	0.654008	0.62605
	trial 864	1	1	1	1	0.997886	0.991525	0.991525	0.997877	0.987288	0.985201	0.995763	0.978814	0.985138	0.970339	0.983051	0.949367	0.955603	0.949367	0.917895	0.938689	0.888421	0.858351	0.910638	0.868644	0.852321	0.865546	0.849894	0.852321	0.844538	0.833684	0.753684	0.778013	0.785714	0.732632	0.767932	0.809322	0.690526	0.749474	0.767932	0.684874	0.654088	0.759494	0.647182	0.659664	0.617647	0.610526	0.571429	0.645702
	trial 865	1	1	1	1	0.997886	0.991525	0.991561	1	0.989429	0.991525	0.989384	0.985138	0.972516	0.978814	0.987234	0.932489	0.942918	0.942918	0.909091	0.93617	0.917548	0.857749	0.877119	0.886076	0.877637	0.807611	0.852321	0.860759	0.820296	0.843882	0.817797	0.764706	0.783158	0.759494	0.728814	0.738397	0.693277	0.697479	0.648421	0.708595	0.693277	0.697479	0.694737	0.72	0.618947	0.593684	0.638655	0.714286
	trial 866	1	1	0.995763	1	0.997886	0.997877	1	0.997877	0.989339	0.987288	0.991525	0.985201	0.980973	0.978903	0.972632	0.929936	0.964059	0.932203	0.919831	0.951579	0.903361	0.955414	0.860169	0.884211	0.911017	0.901053	0.849257	0.806723	0.863158	0.783898	0.79661	0.822034	0.791579	0.760085	0.759494	0.753684	0.739496	0.743697	0.711579	0.693446	0.686316	0.738397	0.647059	0.682203	0.677824	0.669456	0.585263	0.625793
	trial 867	1	1	1	1	0.995763	0.993658	0.995781	0.995763	0.991525	0.985138	0.98081	0.961864	0.983122	0.978723	0.957627	0.959831	0.968153	0.934737	0.923729	0.940426	0.902542	0.875789	0.896842	0.877119	0.810127	0.821053	0.847458	0.804211	0.878465	0.814346	0.791579	0.762105	0.756303	0.759494	0.745263	0.767932	0.760504	0.715789	0.725738	0.64557	0.694737	0.648536	0.714588	0.672269	0.64557	0.638478	0.630252	0.655462
	trial 868	1	0.997877	1	0.995763	0.995763	1	0.993631	0.991489	0.993631	0.995763	0.989384	0.983051	0.989429	0.982979	0.970464	0.976744	0.923729	0.938166	0.917197	0.929638	0.904459	0.902542	0.887949	0.875264	0.901053	0.845666	0.811839	0.783158	0.776371	0.859539	0.858947	0.801688	0.663848	0.778243	0.788136	0.687764	0.710084	0.776371	0.707368	0.670886	0.738397	0.616034	0.694737	0.698745	0.680672	0.630252	0.670886	0.606695
	trial 869	1	0.997877	1	0.997886	0.997877	0.993631	1	0.985138	0.989429	0.985201	0.995763	0.974576	0.987288	0.959831	0.957627	0.963907	0.92569	0.955603	0.936441	0.940928	0.945148	0.915612	0.886076	0.871579	0.926004	0.860759	0.878151	0.871036	0.787368	0.826271	0.812766	0.79661	0.773109	0.716981	0.764706	0.748414	0.703158	0.745263	0.682105	0.75891	0.7173	0.708595	0.698947	0.675105	0.67086	0.632911	0.637131	0.619247
	trial 870	1	1	0.993631	0.997886	0.997886	0.991525	0.993631	0.985201	0.993631	0.989384	0.989384	0.978814	0.972399	0.95339	0.966102	0.963907	0.917548	0.957447	0.944915	0.919831	0.898734	0.908705	0.902542	0.894068	0.850526	0.858351	0.833684	0.855932	0.811839	0.807531	0.802521	0.737288	0.755274	0.768908	0.762105	0.756303	0.772152	0.700422	0.693446	0.659664	0.708595	0.672304	0.663866	0.736842	0.641509	0.646934	0.582809	0.633124
	trial 871	1	1	1	1	0.997877	0.995745	0.993631	0.995763	0.980973	0.993631	0.985138	0.970339	0.985201	0.955414	0.972399	0.976842	0.946695	0.92827	0.936709	0.914894	0.896406	0.833684	0.92437	0.905263	0.858947	0.885593	0.869198	0.879493	0.854123	0.81104	0.791579	0.785714	0.790698	0.764706	0.748414	0.742138	0.736842	0.707113	0.726891	0.727273	0.702929	0.642706	0.606695	0.623158	0.658228	0.651163	0.714286	0.624473
	trial 872	0.997877	1	1	0.997877	1	0.997877	1	0.997886	1	0.995763	0.995763	0.972516	0.976645	0.95966	0.976645	0.974576	0.968421	0.930233	0.919831	0.923729	0.892178	0.919492	0.883227	0.924051	0.885593	0.866242	0.882353	0.869198	0.814346	0.818565	0.810924	0.790698	0.755839	0.782241	0.739958	0.736842	0.677895	0.751055	0.741053	0.734864	0.723849	0.668076	0.649789	0.679325	0.637317	0.605042	0.677966	0.655462
	trial 873	1	1	1	1	0.997877	0.993631	0.997877	1	0.995745	0.987234	0.987288	0.976744	0.964059	0.961864	0.972399	0.946921	0.938429	0.926316	0.955414	0.901053	0.890295	0.949153	0.896842	0.833684	0.873418	0.862579	0.78903	0.848101	0.868085	0.839662	0.869198	0.700422	0.798319	0.689218	0.846316	0.790698	0.722689	0.718816	0.722689	0.658228	0.689076	0.67086	0.645702	0.647059	0.574423	0.687764	0.649895	0.679245
	trial 874	1	1	1	1	0.993658	0.993631	0.995763	0.991525	0.993631	0.968288	0.989429	0.962025	0.968153	0.972516	0.978814	0.980892	0.961864	0.933902	0.929936	0.917895	0.942918	0.913319	0.915254	0.887473	0.869198	0.829474	0.831557	0.851695	0.8	0.750524	0.802521	0.778013	0.735729	0.767932	0.735729	0.737288	0.714588	0.734177	0.728421	0.735729	0.721174	0.644351	0.684874	0.697479	0.666667	0.649789	0.618947	0.673684
	trial 875	1	1	1	1	0.997877	1	0.989429	0.995763	0.985201	0.987288	0.983122	0.985201	0.978723	0.972399	0.953586	0.955414	0.951168	0.964059	0.915254	0.940928	0.862579	0.923729	0.892178	0.919831	0.849894	0.907563	0.879493	0.84322	0.847458	0.79661	0.791579	0.766316	0.761099	0.778013	0.757895	0.751592	0.693446	0.697479	0.727273	0.666667	0.698947	0.691824	0.694561	0.691824	0.694737	0.673684	0.62605	0.644211
	trial 876	1	0.997877	1	1	1	0.995763	0.987288	0.989384	0.995763	0.985138	0.991525	0.993684	0.932773	0.978814	0.955603	0.970339	0.919831	0.951374	0.932489	0.930233	0.898305	0.911017	0.898734	0.890295	0.84696	0.904459	0.818565	0.812632	0.828753	0.834746	0.806723	0.766316	0.821053	0.743697	0.766316	0.733051	0.752643	0.714286	0.72956	0.630252	0.697479	0.62605	0.624473	0.656904	0.625793	0.676471	0.687631	0.624473
	trial 877	1	0.997877	1	0.997877	1	1	1	0.997877	0.993631	0.974684	0.983051	0.989384	0.968153	0.995763	0.972632	0.970339	0.926004	0.947368	0.917548	0.887949	0.932203	0.884211	0.894068	0.908705	0.902128	0.801688	0.828753	0.78903	0.841438	0.790698	0.786469	0.750533	0.747346	0.738397	0.756303	0.770526	0.698947	0.765328	0.715789	0.746835	0.732632	0.704641	0.648421	0.64	0.633124	0.623158	0.607966	0.638478
	trial 878	1	0.995763	1	0.997886	0.997886	0.995781	0.991525	0.997886	0.997877	0.989384	0.985138	0.974468	0.98081	0.974576	0.947146	0.962185	0.948718	0.949153	0.947146	0.953586	0.900634	0.901468	0.871579	0.861996	0.879493	0.855319	0.877119	0.781316	0.766949	0.837209	0.805907	0.757895	0.739958	0.778013	0.745763	0.694737	0.753684	0.699153	0.683544	0.687764	0.683438	0.665263	0.658228	0.631579	0.663866	0.541226	0.634454	0.638655
	trial 879	1	1	1	1	0.995763	0.995745	0.991525	0.995781	0.989474	0.974468	0.970213	0.985138	0.972516	0.946695	0.978814	0.976645	0.949367	0.946921	0.943158	0.923729	0.92437	0.886994	0.848101	0.868644	0.890295	0.841438	0.824524	0.866808	0.810127	0.820296	0.792373	0.782241	0.823529	0.754717	0.798319	0.711579	0.747899	0.756871	0.704641	0.722689	0.733753	0.64557	0.649789	0.668076	0.666667	0.651261	0.627368	0.675052
	trial 880	1	0.997877	1	0.997877	0.993658	0.997886	0.993631	0.993658	0.991561	1	0.987342	0.978814	0.976645	0.976744	0.955603	0.980892	0.962025	0.922105	0.90678	0.872881	0.904863	0.910638	0.889831	0.896406	0.927966	0.864979	0.860169	0.852321	0.870488	0.767932	0.729958	0.837895	0.78481	0.778013	0.703158	0.770526	0.698947	0.693446	0.708861	0.741053	0.721519	0.649895	0.701681	0.689076	0.698947	0.630252	0.596195	0.673684
	trial 881	1	1	1	0.993658	0.993658	1	0.991525	0.991561	0.993631	0.993631	0.983051	0.987342	0.963753	0.972399	0.957447	0.968017	0.974576	0.893617	0.907173	0.955603	0.90678	0.894515	0.897872	0.871036	0.831224	0.834746	0.8	0.869936	0.825263	0.799154	0.790795	0.767932	0.812632	0.775424	0.759494	0.822785	0.721519	0.70021	0.696203	0.676471	0.645435	0.661017	0.635789	0.659664	0.669474	0.571429	0.642857	0.637317
	trial 882	1	1	0.997877	0.997886	1	0.991525	0.985138	0.995763	0.985138	0.997877	0.991489	0.976744	0.980973	0.959831	0.966245	0.961702	0.951374	0.951579	0.934461	0.908705	0.919492	0.902954	0.87395	0.917895	0.879493	0.800847	0.816068	0.846316	0.808421	0.793249	0.810127	0.776371	0.718816	0.758475	0.724211	0.731092	0.711297	0.734607	0.753684	0.708595	0.714286	0.684874	0.663866	0.648421	0.628692	0.613779	0.652632	0.592437
	trial 883	1	1	1	1	0.995763	1	0.995763	0.997886	0.995763	0.997877	0.983051	0.966102	0.974684	0.983051	0.955603	0.934183	0.931915	0.936709	0.95339	0.955603	0.940928	0.904459	0.951374	0.862579	0.875264	0.857741	0.892632	0.851695	0.804211	0.794926	0.802521	0.783158	0.809322	0.795789	0.728421	0.707368	0.728814	0.792373	0.715789	0.649895	0.718487	0.726891	0.687764	0.563025	0.645702	0.641509	0.647059	0.615063
	trial 884	1	1	0.997877	1	0.995763	0.997877	0.987288	0.995745	0.985138	0.978814	0.993658	0.983051	0.966102	0.980892	0.95339	0.938689	0.961864	0.947146	0.913319	0.961864	0.913684	0.889362	0.875264	0.88	0.864979	0.839662	0.867368	0.835073	0.79661	0.768908	0.818565	0.791579	0.788136	0.79661	0.665263	0.700422	0.707368	0.698947	0.711579	0.697674	0.716981	0.711579	0.722689	0.708861	0.670886	0.595388	0.648421	0.59322
	trial 885	1	1	0.997877	0.995763	0.997886	1	0.997886	0.989429	0.991525	0.993631	1	0.985138	0.978723	0.978903	0.978903	0.946921	0.957627	0.917548	0.961864	0.931915	0.907173	0.914894	0.90566	0.934461	0.887949	0.85654	0.860759	0.835443	0.822785	0.812632	0.795789	0.774737	0.734177	0.708861	0.739958	0.787368	0.698947	0.654008	0.76569	0.682105	0.711579	0.686316	0.686316	0.688935	0.613779	0.631356	0.58351	0.592437
	trial 886	1	1	1	0.995763	1	0.993658	0.983051	0.987288	0.997886	0.989384	0.980973	0.980973	0.974468	0.966102	0.964059	0.976645	0.943158	0.911017	0.923729	0.92827	0.896406	0.909091	0.860759	0.837895	0.868644	0.792373	0.837895	0.864407	0.861345	0.824524	0.78481	0.852941	0.851695	0.766316	0.729958	0.763713	0.722689	0.683544	0.689218	0.658228	0.720339	0.682105	0.656842	0.635593	0.668067	0.651261	0.658333	0.60084
	trial 887	1	1	1	0.997877	0.995745	0.995763	0.993631	0.997886	0.985201	0.987342	0.987288	0.987288	0.981053	0.964059	0.987288	0.978723	0.957983	0.938689	0.934183	0.89916	0.886076	0.911392	0.894068	0.902542	0.885593	0.831224	0.780591	0.778947	0.842105	0.812632	0.783158	0.793319	0.81761	0.822785	0.693277	0.743697	0.734607	0.714286	0.747899	0.677824	0.625793	0.654088	0.666667	0.646934	0.641509	0.656842	0.627368	0.656904
	trial 888	1	1	1	1	0.997877	0.985138	0.997886	0.993658	0.987288	0.978723	0.991525	0.966245	0.993658	0.964059	0.96	0.95339	0.942675	0.938947	0.930233	0.940678	0.945148	0.917197	0.867368	0.938689	0.868644	0.877637	0.875264	0.819533	0.851064	0.756303	0.794926	0.805907	0.815126	0.812632	0.718487	0.793249	0.787368	0.677895	0.753684	0.731092	0.731092	0.652632	0.609244	0.658228	0.704641	0.623431	0.594937	0.51153
	trial 889	1	1	1	0.993631	1	0.991489	0.989384	0.989384	0.987288	0.991489	0.983051	0.968288	0.968153	0.970464	0.946921	0.92827	0.944915	0.926004	0.936441	0.936709	0.911017	0.900212	0.912951	0.873418	0.913684	0.807611	0.866808	0.848101	0.815126	0.824524	0.787368	0.791579	0.774737	0.734607	0.665263	0.772152	0.735294	0.71308	0.757895	0.691824	0.672269	0.710084	0.624738	0.661053	0.621564	0.670913	0.676533	0.613445
	trial 890	1	1	0.997877	1	0.995763	0.995745	0.993631	0.997886	0.991561	0.978723	0.985075	0.974468	0.970339	0.976645	0.983051	0.961864	0.928571	0.95966	0.912951	0.944681	0.930526	0.911017	0.904863	0.915612	0.866808	0.858351	0.837209	0.8159	0.801688	0.830189	0.793249	0.783158	0.741053	0.780591	0.754717	0.745763	0.725367	0.687764	0.687764	0.698947	0.670886	0.718487	0.687764	0.647059	0.620253	0.564211	0.623158	0.658281
	trial 891	1	1	1	0.997877	0.997877	0.995745	1	0.985138	0.980973	0.991525	0.976645	0.985138	0.989384	0.961864	0.955414	0.951374	0.949153	0.930526	0.915612	0.923729	0.917895	0.944915	0.887949	0.845666	0.863158	0.809224	0.842105	0.820296	0.794926	0.794926	0.824524	0.798319	0.718487	0.741053	0.707368	0.738397	0.785714	0.64	0.711579	0.735294	0.677895	0.71308	0.724211	0.618947	0.672269	0.599581	0.638655	0.599581
	trial 892	1	1	1	1	0.997886	0.991525	0.995763	0.991525	0.987234	0.974684	0.993658	0.983122	0.985201	0.987288	0.951579	0.965957	0.934183	0.940678	0.934461	0.915612	0.902954	0.923729	0.871036	0.880851	0.819328	0.889831	0.852941	0.816068	0.846316	0.854737	0.858947	0.774737	0.711579	0.756303	0.70021	0.684874	0.780591	0.698745	0.668076	0.735294	0.704403	0.655462	0.690526	0.651357	0.576842	0.694737	0.630021	0.633124
	trial 893	1	1	0.997877	0.993658	0.997877	1	0.995763	0.997877	0.993631	0.995763	0.978814	0.968017	0.972516	0.978903	0.993603	0.957627	0.947146	0.955603	0.923404	0.908705	0.917548	0.938689	0.917548	0.886076	0.898734	0.889831	0.828753	0.845666	0.790698	0.875264	0.766316	0.793249	0.721519	0.735294	0.791579	0.715789	0.720339	0.712788	0.747899	0.663866	0.703158	0.633124	0.703158	0.635789	0.636943	0.585987	0.686316	0.609244
	trial 894	1	0.993631	1	1	1	0.995763	0.991561	0.997877	0.983051	0.980892	0.983051	0.993658	0.980892	0.976645	0.955414	0.961864	0.942918	0.95339	0.902542	0.898305	0.902542	0.885593	0.890295	0.901053	0.883721	0.854737	0.879493	0.840336	0.8	0.84322	0.790698	0.828025	0.776371	0.771186	0.710084	0.758475	0.710084	0.721868	0.746835	0.792373	0.67086	0.642857	0.707368	0.658228	0.680761	0.654088	0.578616	0.620253
	trial 895	1	1	0.993658	0.997877	0.997877	0.997877	0.997886	0.985138	1	0.978814	0.982979	0.966102	0.980973	0.983122	0.968153	0.976645	0.946921	0.968421	0.919831	0.919492	0.915254	0.892178	0.860759	0.860759	0.867368	0.890295	0.853503	0.8	0.814346	0.863158	0.821277	0.761099	0.797468	0.731092	0.752101	0.775424	0.687764	0.683438	0.666667	0.726115	0.679325	0.704403	0.669474	0.672269	0.642857	0.623158	0.620253	0.585263
	trial 896	1	1	1	0.997877	1	0.995763	0.993631	0.985201	1	0.972516	0.993658	0.976842	0.974468	0.972399	0.966102	0.951374	0.944444	0.926316	0.942918	0.948936	0.927966	0.888421	0.892178	0.871036	0.849894	0.90678	0.871036	0.846316	0.805031	0.824524	0.78481	0.815126	0.735294	0.816842	0.795789	0.734177	0.707368	0.7173	0.675052	0.707368	0.710359	0.658228	0.710084	0.617336	0.623158	0.617647	0.637317	0.655462
	trial 897	1	1	1	1	0.997877	0.993631	0.993631	0.989429	0.987234	0.985138	0.983051	0.98081	0.980973	0.970339	0.943158	0.951374	0.927966	0.936441	0.934737	0.930233	0.926004	0.877119	0.841438	0.895966	0.900634	0.860759	0.828025	0.837209	0.850526	0.755274	0.833684	0.84322	0.761099	0.718487	0.746835	0.710084	0.78481	0.72	0.651261	0.755274	0.745263	0.662474	0.682008	0.669456	0.595388	0.631579	0.642857	0.70021
	trial 898	1	1	1	1	0.995763	0.997877	0.997886	0.995763	0.993631	0.997877	0.989384	0.974576	0.983051	0.95966	0.968288	0.953191	0.940928	0.95339	0.947368	0.953586	0.915612	0.89916	0.902542	0.85654	0.877637	0.892178	0.894068	0.864979	0.792453	0.854737	0.821803	0.752643	0.804211	0.736842	0.810924	0.746835	0.756871	0.724211	0.682105	0.767932	0.698947	0.718816	0.679406	0.679406	0.739496	0.62845	0.718487	0.630021
	trial 899	1	1	0.997877	0.995763	1	0.993658	0.997877	0.983051	0.993631	1	0.978723	0.980892	0.968288	0.955603	0.964211	0.968421	0.955414	0.940426	0.961864	0.881356	0.936441	0.889362	0.915612	0.890295	0.889831	0.859574	0.845666	0.819328	0.808421	0.815126	0.794118	0.763103	0.814346	0.814346	0.747346	0.679325	0.735729	0.656842	0.711579	0.739958	0.669456	0.662474	0.669474	0.644068	0.775681	0.637317	0.680672	0.616034
	trial 900	1	1	0.997886	0.995763	0.997877	0.995763	0.997886	0.993658	0.989429	0.985138	0.957627	0.972399	0.970339	0.968288	0.951168	0.968153	0.944915	0.951374	0.936441	0.926004	0.898305	0.904459	0.901053	0.883721	0.871036	0.857143	0.843882	0.862579	0.864407	0.772152	0.807611	0.812632	0.776371	0.733753	0.704641	0.786469	0.739496	0.699153	0.741053	0.663866	0.756303	0.669492	0.655462	0.620545	0.67086	0.609603	0.588235	0.637131
	trial 901	1	1	1	0.997877	1	0.993658	0.995763	0.991525	0.989429	0.989429	0.978814	0.980892	0.980973	0.980892	0.95339	0.955603	0.932489	0.936975	0.930233	0.915254	0.926316	0.860759	0.892178	0.897275	0.877119	0.842105	0.818565	0.798319	0.759494	0.829474	0.8159	0.778947	0.735294	0.712788	0.757322	0.774737	0.735294	0.668067	0.698947	0.689076	0.711579	0.72	0.701681	0.618947	0.616667	0.651261	0.686316	0.647059
	trial 902	1	1	1	1	0.993631	0.995745	0.985263	0.991525	0.989429	0.985138	0.995763	0.972399	0.985138	0.965957	0.976744	0.957627	0.957447	0.938689	0.926316	0.915254	0.921444	0.904863	0.887949	0.919492	0.853503	0.88	0.892178	0.851695	0.809322	0.763713	0.739958	0.767296	0.786469	0.790698	0.778013	0.769874	0.679325	0.772152	0.670886	0.70339	0.651163	0.665263	0.704403	0.611814	0.672269	0.602105	0.655462	0.661053
	trial 903	1	1	1	0.997877	1	0.989429	1	0.987288	0.995763	0.991561	0.974684	0.991525	0.972516	0.965957	0.961864	0.938166	0.944681	0.949367	0.92827	0.92437	0.888421	0.922105	0.905263	0.894068	0.896842	0.832272	0.822034	0.804211	0.817797	0.797468	0.831224	0.799154	0.772152	0.763713	0.827004	0.728421	0.684989	0.715789	0.697479	0.698947	0.676471	0.665263	0.666667	0.704641	0.663866	0.655532	0.655462	0.658228
	trial 904	1	1	1	1	0.993658	0.991525	0.980973	0.985201	0.987288	0.989429	0.978814	0.968017	0.978814	0.978814	0.978632	0.915254	0.932203	0.962025	0.957627	0.908705	0.902954	0.923729	0.875264	0.887949	0.827004	0.861996	0.855932	0.883721	0.811839	0.816068	0.778013	0.768577	0.763713	0.728421	0.752101	0.755274	0.750524	0.774737	0.672269	0.677895	0.680672	0.705882	0.677895	0.666667	0.665263	0.646934	0.662447	0.672269
	trial 905	1	1	1	0.993658	1	0.993631	0.995763	0.985201	0.985201	0.991489	0.982979	0.978723	0.955789	0.976645	0.974576	0.951374	0.883721	0.951168	0.943158	0.938429	0.857143	0.877637	0.889831	0.853503	0.892632	0.850526	0.814346	0.841438	0.771186	0.728814	0.762105	0.716102	0.766949	0.8	0.764706	0.732632	0.697674	0.738397	0.641509	0.686441	0.731501	0.679325	0.673684	0.607595	0.71308	0.628931	0.631579	0.603376
	trial 906	1	1	1	0.993631	0.997886	0.991525	0.997886	0.997877	0.993658	0.993631	0.985201	0.980892	0.976744	0.966102	0.965957	0.929936	0.951374	0.95339	0.936441	0.919492	0.924051	0.868644	0.900634	0.907563	0.870488	0.881857	0.863158	0.842105	0.810127	0.848739	0.786469	0.773109	0.783898	0.766949	0.744186	0.716981	0.772152	0.724211	0.707368	0.666667	0.683438	0.658281	0.675105	0.677895	0.658228	0.621564	0.64	0.599156
	trial 907	1	0.997886	1	0.995763	0.995763	0.995763	0.997877	0.991525	0.980973	0.997886	0.989429	0.987288	0.985201	0.961864	0.93617	0.938689	0.951168	0.951168	0.927966	0.924051	0.895966	0.896406	0.871579	0.917548	0.855932	0.922105	0.841438	0.826271	0.811839	0.790698	0.820296	0.786469	0.778947	0.774737	0.787368	0.778947	0.773784	0.712788	0.689076	0.727273	0.683544	0.668067	0.732632	0.684989	0.620253	0.630252	0.716981	0.644211
	trial 908	1	1	1	0.997877	0.993658	0.995763	0.989429	0.995763	0.997877	0.989384	0.978814	0.972516	0.985138	0.953586	0.974576	0.951374	0.963907	0.949153	0.929936	0.895522	0.892178	0.887949	0.904863	0.888421	0.889831	0.873418	0.875789	0.799154	0.810127	0.807611	0.832981	0.765328	0.748414	0.764706	0.718487	0.749474	0.721519	0.718816	0.736842	0.707368	0.677895	0.645702	0.658228	0.672269	0.584034	0.588235	0.663866	0.614737
	trial 909	1	1	1	1	1	0.997877	0.993631	0.995763	1	0.987288	0.987288	0.991489	0.976744	0.964211	0.957627	0.957806	0.927966	0.963907	0.927966	0.924051	0.921776	0.942675	0.917548	0.892178	0.825263	0.901053	0.826271	0.812632	0.840336	0.734177	0.818565	0.799154	0.721519	0.784067	0.704641	0.727273	0.729958	0.694737	0.651163	0.746331	0.741053	0.723044	0.656842	0.684989	0.686316	0.683438	0.617647	0.64557
	trial 910	1	0.997877	0.997877	0.997877	0.995763	1	0.993631	0.993631	0.987288	0.980973	0.993658	0.968288	0.989429	0.95339	0.991525	0.968288	0.921776	0.92827	0.957806	0.900634	0.919831	0.896406	0.919831	0.846316	0.905263	0.85654	0.860759	0.827004	0.841438	0.770526	0.770526	0.761702	0.768908	0.822785	0.732632	0.726891	0.729958	0.690526	0.721519	0.668076	0.732218	0.683544	0.649789	0.62605	0.676471	0.646934	0.624473	0.65272
	trial 911	1	1	1	1	0.997877	0.991525	0.997886	0.989339	0.989384	0.987288	0.980892	0.978814	0.957627	0.972399	0.966245	0.924051	0.963907	0.947146	0.93617	0.89172	0.942918	0.886076	0.885593	0.894515	0.913319	0.862579	0.818565	0.870488	0.881857	0.833684	0.794118	0.854123	0.780591	0.804211	0.763713	0.757895	0.680672	0.690526	0.677895	0.714588	0.723044	0.672304	0.668067	0.682105	0.693277	0.654088	0.647059	0.566596
	trial 912	1	1	0.997886	0.995763	0.993631	0.993631	0.995763	0.991525	0.989429	0.989384	0.978903	0.980892	0.987342	0.972516	0.949367	0.968017	0.970464	0.923729	0.942918	0.894515	0.924051	0.909091	0.845666	0.866242	0.902542	0.860759	0.867368	0.850526	0.778947	0.814346	0.817797	0.790698	0.778243	0.810127	0.816842	0.631579	0.733753	0.724211	0.704403	0.675159	0.679245	0.665263	0.620545	0.715481	0.666667	0.620545	0.669474	0.60251
	trial 913	1	0.997877	1	1	0.995763	0.997886	0.991525	0.993631	0.997886	0.991525	0.983051	0.974576	0.966245	0.94958	0.972516	0.980973	0.940928	0.942675	0.942918	0.908705	0.88	0.873418	0.888421	0.89172	0.850526	0.851695	0.866808	0.829474	0.801688	0.805085	0.786469	0.731501	0.824524	0.724576	0.741525	0.751055	0.7173	0.787368	0.73904	0.745263	0.679325	0.663866	0.714588	0.644211	0.649682	0.707368	0.648421	0.638655
	trial 914	1	1	1	1	0.997886	0.997886	0.993658	0.991525	0.98081	0.987234	0.980973	0.976645	0.972516	0.987234	0.980973	0.951374	0.942918	0.942918	0.949367	0.913684	0.936975	0.871036	0.851695	0.908705	0.877119	0.877637	0.877637	0.822034	0.848101	0.827004	0.786469	0.800839	0.768908	0.793249	0.772152	0.728421	0.714588	0.741053	0.687631	0.716981	0.690526	0.708861	0.696203	0.718487	0.613445	0.617336	0.644211	0.655462
	trial 915	1	1	1	0.997877	0.997877	1	0.995745	1	0.991525	0.989429	0.974576	0.978814	0.959831	0.980892	0.947368	0.934461	0.955603	0.934183	0.934183	0.938689	0.889831	0.932489	0.911765	0.924051	0.855319	0.811839	0.808421	0.902542	0.878151	0.822785	0.762105	0.778947	0.762105	0.846809	0.680761	0.752101	0.801688	0.680672	0.734177	0.697479	0.738397	0.656842	0.652632	0.668067	0.613445	0.654008	0.725367	0.630021
	trial 916	1	1	1	1	0.995763	0.993631	0.995763	0.993658	0.989429	0.989384	0.980973	0.989429	0.972281	0.974468	0.936709	0.949367	0.964059	0.926316	0.959831	0.951374	0.868644	0.887949	0.924051	0.898734	0.862579	0.892178	0.816842	0.849894	0.816068	0.782241	0.782241	0.816842	0.823529	0.800847	0.705882	0.745263	0.722689	0.628931	0.686316	0.749474	0.718487	0.610879	0.687764	0.644211	0.662474	0.616352	0.627368	0.592902
	trial 917	1	1	0.995763	1	1	1	0.997877	0.991561	0.985138	0.989429	0.980973	0.983051	0.978814	0.961864	0.970339	0.949153	0.940928	0.940678	0.927966	0.955603	0.957806	0.913319	0.919831	0.885593	0.877637	0.915254	0.871036	0.852321	0.869198	0.840764	0.822785	0.794118	0.800847	0.749474	0.7173	0.735729	0.669474	0.753684	0.661053	0.703158	0.712788	0.704403	0.690526	0.679245	0.642857	0.632911	0.646934	0.574423
	trial 918	1	1	1	1	0.993631	1	0.991489	0.995763	0.989384	0.991561	0.982979	0.970085	0.983051	0.970588	0.989429	0.961702	0.951579	0.966387	0.942675	0.942918	0.917548	0.904863	0.921776	0.835443	0.852321	0.879493	0.826271	0.820296	0.894068	0.911017	0.797468	0.736842	0.812632	0.708861	0.756303	0.725738	0.712788	0.696203	0.707368	0.687631	0.708595	0.690377	0.628931	0.700422	0.673729	0.635789	0.607966	0.659664
	trial 919	1	1	1	0.997877	0.997877	1	0.997877	0.989384	0.993631	0.980973	0.989384	0.989384	0.972399	0.968288	0.970339	0.961864	0.949367	0.974576	0.917895	0.940678	0.896406	0.871036	0.900634	0.930526	0.857143	0.871579	0.829474	0.831224	0.829787	0.787368	0.751592	0.798319	0.772152	0.785714	0.78903	0.759494	0.630252	0.731092	0.748414	0.665272	0.739958	0.71308	0.691824	0.654008	0.677895	0.611814	0.609244	0.552743
	trial 920	1	1	0.995763	1	0.993658	0.991525	0.989429	0.987288	1	0.995763	0.989384	0.983051	0.983051	0.978723	0.970339	0.976546	0.963907	0.942918	0.923729	0.921444	0.934183	0.896842	0.854123	0.894515	0.909474	0.864979	0.833684	0.843882	0.839662	0.777311	0.774737	0.803347	0.776371	0.772152	0.765328	0.748414	0.744186	0.774737	0.662474	0.616352	0.610526	0.705882	0.697479	0.669474	0.64	0.64	0.565401	0.665263
	trial 921	1	1	1	0.993631	0.993658	0.995763	0.997877	0.991525	0.993631	0.985201	0.991489	0.987288	0.978723	0.976645	0.972516	0.970464	0.940928	0.951374	0.915612	0.944915	0.947146	0.886076	0.885593	0.864979	0.846809	0.832272	0.852321	0.848101	0.849894	0.810127	0.860759	0.805031	0.703158	0.748414	0.714286	0.737945	0.741053	0.757322	0.72	0.655391	0.647059	0.661053	0.669474	0.593684	0.675052	0.609244	0.611814	0.621849
	trial 922	1	0.995763	1	0.995763	1	0.991525	0.995763	0.993658	0.987342	0.987342	0.987288	0.987342	0.970339	0.974576	0.968288	0.942918	0.978814	0.946921	0.896406	0.934461	0.889831	0.938689	0.889831	0.879493	0.867368	0.810127	0.808421	0.849257	0.78903	0.798319	0.747346	0.732632	0.726891	0.78481	0.777311	0.779661	0.751055	0.749474	0.689218	0.729958	0.708861	0.64135	0.690526	0.71308	0.589474	0.630252	0.585263	0.614737
	trial 923	1	1	1	0.997886	0.995763	0.993658	0.993631	0.993631	0.987234	0.982979	0.982979	0.985201	0.976645	0.972399	0.970464	0.932489	0.947146	0.953586	0.878151	0.898305	0.932489	0.911017	0.898305	0.883227	0.871036	0.883721	0.850526	0.860169	0.837209	0.805907	0.752101	0.811839	0.764706	0.72956	0.731092	0.720339	0.759494	0.7173	0.691983	0.707368	0.707368	0.736842	0.71308	0.676533	0.686192	0.627119	0.665263	0.662474
	trial 924	1	1	1	1	0.997877	1	0.997877	0.985138	0.987342	0.978814	0.989384	0.987288	0.989384	0.972399	0.957806	0.963907	0.930526	0.919492	0.922105	0.910638	0.917548	0.900212	0.896406	0.875264	0.850427	0.85654	0.854737	0.848101	0.78481	0.768908	0.814346	0.736842	0.755274	0.727273	0.728033	0.785714	0.752643	0.693277	0.707368	0.711297	0.668076	0.64	0.595388	0.655462	0.690526	0.613445	0.659664	0.651261
	trial 925	1	1	1	1	0.985201	0.991489	0.991525	0.989384	0.995763	0.991489	0.991489	0.985201	0.980973	0.985138	0.964059	0.957627	0.907173	0.940678	0.907563	0.900212	0.926316	0.909474	0.870488	0.871579	0.896406	0.902954	0.79661	0.852321	0.821053	0.772152	0.741053	0.743697	0.801688	0.756303	0.721174	0.797468	0.710084	0.739958	0.696203	0.708595	0.741053	0.676409	0.647059	0.677895	0.60084	0.637317	0.609603	0.627615
	trial 926	1	1	1	1	0.995763	0.995763	0.997877	0.989429	0.985201	0.978723	0.983051	0.970339	0.978814	0.972281	0.966102	0.938689	0.908705	0.945148	0.942675	0.961702	0.892632	0.953586	0.892178	0.896406	0.864979	0.8	0.847458	0.843882	0.819328	0.808511	0.787368	0.814346	0.827004	0.782241	0.769556	0.741053	0.728421	0.770526	0.687764	0.744186	0.713987	0.715789	0.679245	0.693277	0.715789	0.572632	0.662474	0.596639
	trial 927	1	1	0.997877	0.997877	0.995763	0.989474	0.991489	0.989384	0.989384	0.991525	0.989429	0.995781	0.989429	0.987288	0.972399	0.942918	0.968153	0.951374	0.892178	0.947146	0.915254	0.879493	0.871036	0.919831	0.909474	0.798319	0.812632	0.818565	0.848739	0.858947	0.803383	0.839662	0.807611	0.780591	0.710084	0.763713	0.774737	0.739958	0.710084	0.680672	0.689218	0.694737	0.708861	0.608879	0.676471	0.611814	0.659619	0.605042
	trial 928	1	1	1	0.997877	0.997886	0.997877	0.989384	1	0.995763	0.987342	0.989339	0.978903	0.980892	0.987288	0.963907	0.968288	0.957627	0.923404	0.932489	0.913684	0.938429	0.923729	0.900634	0.85654	0.868085	0.857143	0.767932	0.820513	0.811715	0.806723	0.743697	0.844538	0.783898	0.773109	0.739958	0.715789	0.711579	0.672304	0.715789	0.687764	0.781513	0.70021	0.687764	0.633124	0.606316	0.71308	0.62605	0.621849
	trial 929	1	1	0.997877	1	1	0.995745	0.989429	0.991561	0.991525	0.993658	0.987288	0.983051	0.974576	0.95966	0.970339	0.942675	0.951374	0.961702	0.930233	0.944915	0.902542	0.837209	0.955789	0.869198	0.825996	0.921776	0.809224	0.780591	0.854123	0.781513	0.769556	0.791579	0.780591	0.737288	0.762105	0.731501	0.750524	0.682105	0.762105	0.759494	0.70021	0.705882	0.680761	0.662474	0.638655	0.622129	0.652632	0.637131
	trial 930	1	0.997886	1	0.989384	0.995763	1	0.993631	0.989384	0.993658	0.987288	0.980973	0.989384	0.985138	0.976645	0.974576	0.968153	0.978814	0.915254	0.934183	0.924051	0.902542	0.928571	0.911017	0.875789	0.886076	0.826271	0.845666	0.871036	0.777311	0.797468	0.8159	0.828025	0.778947	0.782241	0.738397	0.714588	0.7173	0.714286	0.684989	0.680761	0.696017	0.696203	0.641509	0.773109	0.656842	0.648536	0.658228	0.640167
	trial 931	1	1	1	1	0.995763	0.997877	0.995781	0.987288	0.989429	0.991525	0.991525	0.98081	0.970339	0.955414	0.976744	0.978814	0.92827	0.932203	0.957627	0.927966	0.913319	0.919831	0.898734	0.885593	0.85654	0.88	0.828025	0.864407	0.814346	0.831933	0.827004	0.8	0.742616	0.739496	0.768908	0.708861	0.753684	0.654088	0.738397	0.732632	0.735729	0.663848	0.687631	0.677895	0.672304	0.623431	0.588235	0.690377
	trial 932	1	0.995763	1	1	0.997877	0.991525	0.989384	0.982979	0.989429	0.983122	0.987234	0.983122	0.987342	0.970464	0.968288	0.942675	0.938429	0.926004	0.917197	0.936441	0.926316	0.92569	0.904863	0.874735	0.911017	0.842553	0.877637	0.848739	0.821053	0.791489	0.820296	0.748954	0.787368	0.712788	0.728814	0.756871	0.72	0.781513	0.741525	0.62605	0.732218	0.683438	0.694737	0.697479	0.662447	0.581053	0.60084	0.634454
	trial 933	1	1	1	1	1	0.995745	0.989384	0.995781	0.985138	0.985201	0.985138	0.991525	0.972399	0.974684	0.968153	0.95966	0.968288	0.957627	0.932203	0.932203	0.934737	0.883721	0.907173	0.900212	0.911392	0.818565	0.791579	0.765328	0.849894	0.748414	0.8	0.785563	0.719149	0.797468	0.751055	0.75	0.754237	0.743697	0.710359	0.666667	0.676471	0.623158	0.613445	0.665263	0.647059	0.616034	0.620253	0.613445
	trial 934	1	1	1	1	0.997877	0.995745	0.997886	1	0.993658	0.995763	0.989384	0.987342	0.976744	0.983193	0.968153	0.968421	0.95339	0.934461	0.942918	0.947146	0.881857	0.886076	0.894515	0.831224	0.885593	0.864979	0.900634	0.85654	0.863158	0.81104	0.736402	0.79661	0.757895	0.71308	0.764706	0.753684	0.754717	0.78481	0.672269	0.668076	0.686316	0.648536	0.651261	0.697286	0.687764	0.675105	0.609244	0.617336
	trial 935	1	1	1	0.997886	1	0.995763	0.997877	0.985138	0.995763	0.993631	0.991525	0.980892	0.957806	0.972516	0.955414	0.955789	0.934461	0.934461	0.947146	0.924051	0.908705	0.919492	0.902542	0.881857	0.869198	0.857749	0.858351	0.832272	0.814346	0.827731	0.777311	0.814346	0.756871	0.731092	0.736842	0.743697	0.702929	0.710359	0.683544	0.738854	0.675105	0.708861	0.651261	0.669456	0.651163	0.622129	0.683544	0.656904
	trial 936	1	0.997886	1	1	0.997877	0.991525	0.991561	0.997886	0.993658	0.976744	0.980892	0.980973	0.974576	0.966102	0.955414	0.959831	0.930233	0.938429	0.932489	0.942918	0.940678	0.907563	0.904459	0.854123	0.829474	0.879493	0.896406	0.829474	0.811839	0.729958	0.790698	0.762105	0.759494	0.774737	0.819328	0.796646	0.715789	0.767932	0.665263	0.701903	0.72956	0.661053	0.644211	0.655391	0.567227	0.631799	0.601695	0.635983
	trial 937	1	0.995763	1	0.997877	0.995745	1	0.995763	0.991561	0.989384	0.997886	0.978814	0.985201	0.970339	0.968288	0.968017	0.963907	0.942675	0.955603	0.944915	0.934461	0.924051	0.913319	0.858947	0.887949	0.843882	0.831224	0.834746	0.770526	0.863732	0.823529	0.835443	0.783158	0.790698	0.769556	0.793249	0.805907	0.715789	0.739958	0.716981	0.70021	0.592437	0.653928	0.644211	0.675052	0.605042	0.630252	0.67086	0.593684
	trial 938	1	1	0.997886	1	1	0.993631	0.993631	0.993631	0.983051	0.974576	0.983051	0.978814	0.978814	0.953191	0.972516	0.934461	0.96	0.964059	0.957806	0.944915	0.902542	0.894068	0.906383	0.874735	0.860169	0.892178	0.827004	0.824524	0.791579	0.841438	0.781513	0.752643	0.760504	0.784067	0.756871	0.769556	0.743697	0.687764	0.665263	0.762105	0.666667	0.697479	0.620253	0.673684	0.630252	0.637131	0.633124	0.647059
	trial 939	1	0.997877	1	1	0.993658	0.997886	0.997877	0.993631	0.995763	0.989339	0.991525	0.949153	0.959831	0.976645	0.980892	0.968421	0.942675	0.966245	0.947146	0.961864	0.919492	0.945148	0.901468	0.877637	0.88	0.877119	0.836518	0.811839	0.794926	0.804211	0.816842	0.805907	0.799154	0.776119	0.808421	0.701903	0.722689	0.680761	0.778013	0.687764	0.676471	0.715789	0.696391	0.676471	0.684874	0.687764	0.65272	0.62605
	trial 940	1	0.997877	1	1	0.995763	0.997886	0.993658	0.997886	0.991525	0.983051	0.963907	0.976645	0.970339	0.95966	0.964059	0.951168	0.962025	0.944915	0.929638	0.938689	0.931915	0.909091	0.894068	0.894515	0.867368	0.833684	0.842105	0.834746	0.802521	0.751592	0.771186	0.810127	0.767932	0.733051	0.8	0.735294	0.751055	0.745263	0.682008	0.655462	0.661053	0.677895	0.614737	0.655391	0.683544	0.642706	0.687764	0.593684
	trial 941	1	1	1	0.995763	0.993631	0.997877	0.997877	0.997886	0.987288	0.983051	0.978723	0.95339	0.976744	0.946921	0.985201	0.963907	0.938689	0.966245	0.883227	0.913319	0.957265	0.923404	0.837895	0.877119	0.812632	0.87395	0.809224	0.810127	0.855346	0.877119	0.812632	0.786469	0.802548	0.794926	0.743697	0.720339	0.759494	0.703158	0.767932	0.680672	0.723044	0.675105	0.644211	0.659708	0.649789	0.604651	0.62605	0.57563
	trial 942	1	1	0.995763	1	1	0.995745	0.993631	0.989384	0.991525	0.995763	0.991561	0.976645	0.983122	0.976842	0.961864	0.932203	0.944915	0.972632	0.946921	0.92569	0.873418	0.852321	0.837895	0.927966	0.845666	0.866808	0.887949	0.795789	0.816068	0.822785	0.765328	0.707368	0.745263	0.840336	0.686316	0.711297	0.742616	0.684989	0.746835	0.698745	0.701681	0.687764	0.651261	0.669474	0.669474	0.663866	0.569038	0.611814
	trial 943	1	0.997877	0.997877	1	0.997877	0.995763	0.997877	0.987288	0.995763	0.985201	0.991489	0.98081	0.974684	0.972399	0.934461	0.938689	0.938429	0.934461	0.898305	0.922105	0.913319	0.854123	0.878151	0.878151	0.871579	0.875789	0.865546	0.817797	0.811839	0.775424	0.832981	0.770526	0.741525	0.7173	0.726891	0.738397	0.755274	0.710084	0.735729	0.679325	0.635983	0.701681	0.668067	0.603774	0.652632	0.663866	0.611814	0.599581
	trial 944	1	1	1	0.995763	0.997877	1	1	0.987288	0.991525	0.987288	0.972516	0.974684	0.972516	0.966102	0.959831	0.944915	0.944681	0.955603	0.951374	0.936441	0.922105	0.923404	0.900634	0.900634	0.855932	0.873418	0.81104	0.866242	0.818565	0.805031	0.883721	0.795789	0.747899	0.757895	0.708861	0.793249	0.680672	0.721519	0.710084	0.735294	0.665263	0.647059	0.659664	0.659664	0.641509	0.701903	0.617647	0.614737
	trial 945	1	1	1	0.997886	0.993658	0.997877	0.989429	0.993658	0.993631	0.987288	0.966387	0.980892	0.989429	0.970339	0.957627	0.951579	0.964059	0.951168	0.938429	0.885593	0.915254	0.877637	0.897275	0.827004	0.885593	0.772152	0.883227	0.833684	0.820296	0.823529	0.806794	0.842105	0.753684	0.775681	0.776371	0.716102	0.711579	0.723044	0.689218	0.701681	0.70339	0.665263	0.607966	0.624473	0.710359	0.644351	0.649895	0.586498
	trial 946	1	1	1	0.997886	0.995763	0.997877	0.995763	0.995763	0.993631	0.993658	0.987234	0.978814	0.978903	0.974576	0.959831	0.964211	0.946695	0.904863	0.93617	0.92569	0.913319	0.901468	0.900212	0.867368	0.892178	0.805907	0.830189	0.809224	0.827004	0.798319	0.752101	0.81761	0.771186	0.747899	0.753684	0.71308	0.739496	0.753684	0.767932	0.720339	0.717622	0.693277	0.707368	0.686316	0.644068	0.724576	0.655462	0.605042
[truncated: 54 more rows]
[truncated: 2 more columns]

## Sheet: Figure 6d
Figure 6d
[truncated: 1,002 more rows]

[truncated: 4 more sheets: Supplementary Figure 1a, Supplementary Figure 1b, Supplementary Figure 1c, Supplementary Figure 1d]
